# Supplementary material for: Beyond traditional outbreak investigation: Using genomic data for enhanced detection of COVID-19 disease clusters in Utah
Source: PLoS One. 2026 Jul 8;21(7):e0342637. doi: 10.1371/journal.pone.0342637 (PMC13345229; doi:10.1371/journal.pone.0342637)
Supplement: S1 Appendix — (TXT) [file pone.0342637.s001.txt]

GISAID Accession Numbers
EPI_ISL_10092161
EPI_ISL_10092166
EPI_ISL_10092185
EPI_ISL_10092364
EPI_ISL_10092369
EPI_ISL_10092451
EPI_ISL_10092480
EPI_ISL_10092537
EPI_ISL_10092553
EPI_ISL_10092579
EPI_ISL_10092726
EPI_ISL_10092753
EPI_ISL_10092861
EPI_ISL_10092879
EPI_ISL_10092893
EPI_ISL_10092970
EPI_ISL_10093001
EPI_ISL_10093096
EPI_ISL_10093120
EPI_ISL_10093151
EPI_ISL_10248699
EPI_ISL_10248914
EPI_ISL_1060855
EPI_ISL_1068060
EPI_ISL_10714759
EPI_ISL_10867098
EPI_ISL_10867301
EPI_ISL_10868232
EPI_ISL_11016767
EPI_ISL_11016839
EPI_ISL_11017289
EPI_ISL_11017323
EPI_ISL_11017362
EPI_ISL_11017364
EPI_ISL_11137721
EPI_ISL_11138059
EPI_ISL_11138067
EPI_ISL_11138471
EPI_ISL_11142319
EPI_ISL_11261501
EPI_ISL_11261516
EPI_ISL_11261909
EPI_ISL_11293272
EPI_ISL_11293726
EPI_ISL_11404144
EPI_ISL_11405855
EPI_ISL_11427001
EPI_ISL_11427356
EPI_ISL_11493497
EPI_ISL_11493624
EPI_ISL_11493653
EPI_ISL_11531278
EPI_ISL_11531280
EPI_ISL_11531380
EPI_ISL_11687119
EPI_ISL_11687126
EPI_ISL_11687456
EPI_ISL_11795068
EPI_ISL_11795615
EPI_ISL_1183695
EPI_ISL_11891484
EPI_ISL_11891537
EPI_ISL_11891638
EPI_ISL_11891668
EPI_ISL_11900484
EPI_ISL_1205185
EPI_ISL_1205200
EPI_ISL_12126351
EPI_ISL_12126429
EPI_ISL_12126632
EPI_ISL_12126987
EPI_ISL_12127060
EPI_ISL_12569126
EPI_ISL_12569355
EPI_ISL_12569387
EPI_ISL_12569666
EPI_ISL_12569707
EPI_ISL_12800144
EPI_ISL_12806417
EPI_ISL_12806635
EPI_ISL_12806639
EPI_ISL_12806641
EPI_ISL_12880617
EPI_ISL_12880643
EPI_ISL_12880831
EPI_ISL_12881952
EPI_ISL_12881957
EPI_ISL_12882186
EPI_ISL_12882239
EPI_ISL_12882394
EPI_ISL_12933278
EPI_ISL_12933279
EPI_ISL_12933311
EPI_ISL_12933610
EPI_ISL_1300541
EPI_ISL_13057482
EPI_ISL_1313721
EPI_ISL_1313881
EPI_ISL_1313884
EPI_ISL_13272510
EPI_ISL_13272515
EPI_ISL_13272522
EPI_ISL_13272527
EPI_ISL_13272528
EPI_ISL_13272529
EPI_ISL_13272531
EPI_ISL_13272535
EPI_ISL_13272537
EPI_ISL_13272541
EPI_ISL_13272544
EPI_ISL_13272546
EPI_ISL_13272560
EPI_ISL_13272567
EPI_ISL_13272570
EPI_ISL_13272574
EPI_ISL_13272592
EPI_ISL_13272603
EPI_ISL_13272634
EPI_ISL_13272652
EPI_ISL_13272653
EPI_ISL_13272668
EPI_ISL_13272674
EPI_ISL_13272681
EPI_ISL_13272683
EPI_ISL_13272687
EPI_ISL_13272693
EPI_ISL_13272703
EPI_ISL_13272708
EPI_ISL_13272709
EPI_ISL_13272713
EPI_ISL_13272717
EPI_ISL_13272719
EPI_ISL_13272726
EPI_ISL_13272730
EPI_ISL_13272745
EPI_ISL_13272747
EPI_ISL_13272749
EPI_ISL_13272774
EPI_ISL_13272782
EPI_ISL_13272790
EPI_ISL_13272797
EPI_ISL_13272834
EPI_ISL_13272836
EPI_ISL_13272850
EPI_ISL_13272856
EPI_ISL_13272873
EPI_ISL_13272881
EPI_ISL_13272892
EPI_ISL_13272905
EPI_ISL_13272908
EPI_ISL_13272915
EPI_ISL_13272927
EPI_ISL_13272931
EPI_ISL_13272932
EPI_ISL_13272963
EPI_ISL_13272973
EPI_ISL_13272975
EPI_ISL_13272992
EPI_ISL_13273036
EPI_ISL_13273043
EPI_ISL_13273268
EPI_ISL_13273375
EPI_ISL_13273455
EPI_ISL_13286157
EPI_ISL_13286167
EPI_ISL_13286181
EPI_ISL_13286186
EPI_ISL_13286192
EPI_ISL_13286193
EPI_ISL_13286194
EPI_ISL_13286199
EPI_ISL_13286200
EPI_ISL_13286219
EPI_ISL_13286240
EPI_ISL_13286246
EPI_ISL_13286256
EPI_ISL_13286265
EPI_ISL_13286266
EPI_ISL_13286281
EPI_ISL_13286291
EPI_ISL_13286314
EPI_ISL_13286338
EPI_ISL_13286339
EPI_ISL_13286350
EPI_ISL_13286356
EPI_ISL_13286362
EPI_ISL_13286385
EPI_ISL_13286391
EPI_ISL_13286393
EPI_ISL_13286397
EPI_ISL_13286398
EPI_ISL_13286401
EPI_ISL_13286429
EPI_ISL_13286430
EPI_ISL_13286433
EPI_ISL_13286449
EPI_ISL_13286484
EPI_ISL_13286487
EPI_ISL_13286489
EPI_ISL_13286492
EPI_ISL_13286528
EPI_ISL_13286539
EPI_ISL_13286542
EPI_ISL_13286548
EPI_ISL_13286550
EPI_ISL_13286553
EPI_ISL_13286556
EPI_ISL_13286567
EPI_ISL_13286573
EPI_ISL_13286585
EPI_ISL_13286591
EPI_ISL_13286600
EPI_ISL_13395622
EPI_ISL_13395814
EPI_ISL_13395884
EPI_ISL_13396153
EPI_ISL_13484063
EPI_ISL_13484217
EPI_ISL_13492707
EPI_ISL_13492721
EPI_ISL_13672735
EPI_ISL_13672854
EPI_ISL_13673065
EPI_ISL_13762918
EPI_ISL_13763185
EPI_ISL_13900115
EPI_ISL_14005802
EPI_ISL_14005962
EPI_ISL_14006015
EPI_ISL_14007581
EPI_ISL_14007903
EPI_ISL_14007951
EPI_ISL_14008177
EPI_ISL_1403870
EPI_ISL_1403996
EPI_ISL_1404025
EPI_ISL_14082748
EPI_ISL_14087476
EPI_ISL_14245362
EPI_ISL_14251542
EPI_ISL_14251595
EPI_ISL_14251654
EPI_ISL_14252025
EPI_ISL_14335630
EPI_ISL_14335794
EPI_ISL_14335866
EPI_ISL_14335910
EPI_ISL_14336011
EPI_ISL_14336125
EPI_ISL_14356990
EPI_ISL_14357003
EPI_ISL_14580977
EPI_ISL_14581146
EPI_ISL_14581858
EPI_ISL_14582350
EPI_ISL_14582495
EPI_ISL_14583022
EPI_ISL_14661411
EPI_ISL_14661701
EPI_ISL_14661733
EPI_ISL_14857066
EPI_ISL_14857207
EPI_ISL_14857383
EPI_ISL_14857528
EPI_ISL_14857544
EPI_ISL_14868421
EPI_ISL_14868459
EPI_ISL_14868469
EPI_ISL_14868907
EPI_ISL_14869590
EPI_ISL_14970089
EPI_ISL_14970180
EPI_ISL_14970272
EPI_ISL_14970315
EPI_ISL_14970481
EPI_ISL_14970551
EPI_ISL_14971430
EPI_ISL_14972477
EPI_ISL_14972816
EPI_ISL_15142899
EPI_ISL_15144415
EPI_ISL_15239702
EPI_ISL_15240064
EPI_ISL_15356411
EPI_ISL_15356427
EPI_ISL_15782565
EPI_ISL_15783012
EPI_ISL_15783250
EPI_ISL_15796630
EPI_ISL_15796649
EPI_ISL_15796652
EPI_ISL_15796661
EPI_ISL_15796665
EPI_ISL_15796668
EPI_ISL_15796678
EPI_ISL_15796679
EPI_ISL_15796683
EPI_ISL_15796700
EPI_ISL_15796702
EPI_ISL_15796704
EPI_ISL_15796718
EPI_ISL_15796719
EPI_ISL_15796721
EPI_ISL_15796732
EPI_ISL_15796746
EPI_ISL_15796750
EPI_ISL_15796752
EPI_ISL_15796758
EPI_ISL_15796761
EPI_ISL_15796771
EPI_ISL_15796799
EPI_ISL_15796805
EPI_ISL_15796812
EPI_ISL_15796820
EPI_ISL_15796821
EPI_ISL_15796823
EPI_ISL_15796836
EPI_ISL_15796838
EPI_ISL_15796845
EPI_ISL_15796855
EPI_ISL_15796860
EPI_ISL_15796868
EPI_ISL_15796875
EPI_ISL_15796888
EPI_ISL_15796906
EPI_ISL_15796912
EPI_ISL_15796915
EPI_ISL_15796930
EPI_ISL_15796931
EPI_ISL_15796935
EPI_ISL_15796939
EPI_ISL_15796963
EPI_ISL_15796964
EPI_ISL_15796974
EPI_ISL_15796989
EPI_ISL_15797018
EPI_ISL_15797039
EPI_ISL_15797045
EPI_ISL_15797059
EPI_ISL_15797079
EPI_ISL_15797099
EPI_ISL_15797108
EPI_ISL_15797147
EPI_ISL_15797159
EPI_ISL_15797186
EPI_ISL_15797209
EPI_ISL_15797211
EPI_ISL_15797250
EPI_ISL_15797252
EPI_ISL_15797261
EPI_ISL_15797262
EPI_ISL_15805607
EPI_ISL_15805618
EPI_ISL_15805632
EPI_ISL_15805646
EPI_ISL_15805649
EPI_ISL_15805689
EPI_ISL_15805699
EPI_ISL_15805703
EPI_ISL_15805707
EPI_ISL_15805711
EPI_ISL_15805712
EPI_ISL_15805722
EPI_ISL_15805725
EPI_ISL_15805748
EPI_ISL_15805750
EPI_ISL_15805767
EPI_ISL_15805768
EPI_ISL_15861503
EPI_ISL_15861860
EPI_ISL_15878634
EPI_ISL_15878635
EPI_ISL_15878771
EPI_ISL_15878953
EPI_ISL_15878987
EPI_ISL_15879048
EPI_ISL_15881574
EPI_ISL_15949090
EPI_ISL_16022901
EPI_ISL_16022902
EPI_ISL_16022918
EPI_ISL_16023045
EPI_ISL_16066488
EPI_ISL_16066496
EPI_ISL_16066505
EPI_ISL_16066546
EPI_ISL_16066553
EPI_ISL_16066562
EPI_ISL_16120507
EPI_ISL_16120595
EPI_ISL_16134677
EPI_ISL_16252642
EPI_ISL_16400847
EPI_ISL_16400975
EPI_ISL_16493359
EPI_ISL_16495384
EPI_ISL_16656972
EPI_ISL_16918766
EPI_ISL_1700913
EPI_ISL_1700915
EPI_ISL_1700942
EPI_ISL_17103664
EPI_ISL_17583680
EPI_ISL_18113765
EPI_ISL_18145762
EPI_ISL_18145769
EPI_ISL_1910623
EPI_ISL_1910629
EPI_ISL_1910637
EPI_ISL_1910638
EPI_ISL_1910641
EPI_ISL_1910642
EPI_ISL_1910643
EPI_ISL_1910663
EPI_ISL_2023229
EPI_ISL_2023266
EPI_ISL_2081765
EPI_ISL_2081805
EPI_ISL_2201669
EPI_ISL_2201681
EPI_ISL_2201709
EPI_ISL_2201728
EPI_ISL_2279698
EPI_ISL_2279839
EPI_ISL_2279843
EPI_ISL_2279846
EPI_ISL_2279856
EPI_ISL_2279859
EPI_ISL_2279860
EPI_ISL_2279863
EPI_ISL_2279872
EPI_ISL_2279880
EPI_ISL_2279883
EPI_ISL_2279895
EPI_ISL_2279906
EPI_ISL_2279907
EPI_ISL_2279919
EPI_ISL_2279922
EPI_ISL_2279928
EPI_ISL_2279935
EPI_ISL_2284704
EPI_ISL_2284721
EPI_ISL_2284724
EPI_ISL_2284730
EPI_ISL_2284741
EPI_ISL_2284747
EPI_ISL_2284751
EPI_ISL_2284752
EPI_ISL_2284762
EPI_ISL_2284763
EPI_ISL_2284766
EPI_ISL_2284773
EPI_ISL_2284776
EPI_ISL_2284784
EPI_ISL_2284794
EPI_ISL_2284797
EPI_ISL_2284800
EPI_ISL_2284801
EPI_ISL_2284802
EPI_ISL_2284807
EPI_ISL_2284809
EPI_ISL_2284813
EPI_ISL_2284817
EPI_ISL_2284818
EPI_ISL_2284822
EPI_ISL_2284823
EPI_ISL_2284825
EPI_ISL_2284826
EPI_ISL_2284832
EPI_ISL_2284835
EPI_ISL_2284836
EPI_ISL_2284838
EPI_ISL_2284839
EPI_ISL_2284846
EPI_ISL_2284847
EPI_ISL_2284850
EPI_ISL_2284851
EPI_ISL_2289795
EPI_ISL_2289881
EPI_ISL_2289898
EPI_ISL_2289934
EPI_ISL_2290051
EPI_ISL_2290139
EPI_ISL_2290229
EPI_ISL_2290351
EPI_ISL_2290371
EPI_ISL_2290372
EPI_ISL_2290398
EPI_ISL_2290410
EPI_ISL_2290418
EPI_ISL_2290419
EPI_ISL_2290421
EPI_ISL_2290423
EPI_ISL_2290424
EPI_ISL_2290426
EPI_ISL_2290436
EPI_ISL_2290437
EPI_ISL_2290442
EPI_ISL_2290444
EPI_ISL_2290446
EPI_ISL_2290447
EPI_ISL_2290448
EPI_ISL_2290449
EPI_ISL_2290455
EPI_ISL_2290456
EPI_ISL_2290459
EPI_ISL_2290460
EPI_ISL_2290462
EPI_ISL_2290466
EPI_ISL_2290468
EPI_ISL_2290474
EPI_ISL_2290475
EPI_ISL_2290476
EPI_ISL_2290477
EPI_ISL_2290478
EPI_ISL_2290480
EPI_ISL_2290483
EPI_ISL_2290495
EPI_ISL_2290496
EPI_ISL_2290497
EPI_ISL_2290499
EPI_ISL_2290506
EPI_ISL_2290512
EPI_ISL_2290515
EPI_ISL_2290516
EPI_ISL_2290522
EPI_ISL_2290524
EPI_ISL_2290526
EPI_ISL_2290527
EPI_ISL_2290534
EPI_ISL_2290538
EPI_ISL_2290539
EPI_ISL_2290540
EPI_ISL_2290542
EPI_ISL_2290543
EPI_ISL_2290544
EPI_ISL_2290546
EPI_ISL_2290547
EPI_ISL_2290553
EPI_ISL_2290554
EPI_ISL_2290556
EPI_ISL_2290557
EPI_ISL_2290558
EPI_ISL_2290559
EPI_ISL_2290561
EPI_ISL_2290564
EPI_ISL_2290568
EPI_ISL_2290570
EPI_ISL_2290573
EPI_ISL_2290574
EPI_ISL_2290584
EPI_ISL_2290587
EPI_ISL_2290588
EPI_ISL_2290591
EPI_ISL_2290593
EPI_ISL_2290595
EPI_ISL_2290596
EPI_ISL_2290597
EPI_ISL_2290605
EPI_ISL_2290606
EPI_ISL_2290833
EPI_ISL_2290837
EPI_ISL_2290840
EPI_ISL_2290841
EPI_ISL_2290843
EPI_ISL_2290850
EPI_ISL_2290852
EPI_ISL_2290854
EPI_ISL_2290862
EPI_ISL_2290869
EPI_ISL_2290871
EPI_ISL_2290873
EPI_ISL_2290883
EPI_ISL_2290889
EPI_ISL_2290890
EPI_ISL_2290891
EPI_ISL_2290893
EPI_ISL_2290898
EPI_ISL_2290901
EPI_ISL_2290904
EPI_ISL_2290905
EPI_ISL_2290908
EPI_ISL_2290910
EPI_ISL_2290913
EPI_ISL_2290914
EPI_ISL_2290915
EPI_ISL_2290917
EPI_ISL_2290918
EPI_ISL_2290919
EPI_ISL_2290929
EPI_ISL_2290931
EPI_ISL_2290934
EPI_ISL_2290940
EPI_ISL_2290942
EPI_ISL_2290943
EPI_ISL_2290944
EPI_ISL_2290946
EPI_ISL_2290947
EPI_ISL_2290950
EPI_ISL_2290953
EPI_ISL_2290960
EPI_ISL_2290962
EPI_ISL_2290965
EPI_ISL_2290970
EPI_ISL_2290972
EPI_ISL_2290987
EPI_ISL_2291024
EPI_ISL_2291030
EPI_ISL_2291035
EPI_ISL_2291037
EPI_ISL_2291040
EPI_ISL_2291043
EPI_ISL_2291044
EPI_ISL_2291045
EPI_ISL_2291046
EPI_ISL_2291050
EPI_ISL_2291053
EPI_ISL_2291055
EPI_ISL_2291057
EPI_ISL_2291058
EPI_ISL_2291059
EPI_ISL_2291067
EPI_ISL_2291070
EPI_ISL_2291072
EPI_ISL_2291073
EPI_ISL_2291074
EPI_ISL_2291075
EPI_ISL_2291078
EPI_ISL_2291079
EPI_ISL_2291080
EPI_ISL_2291092
EPI_ISL_2291093
EPI_ISL_2291099
EPI_ISL_2291103
EPI_ISL_2291105
EPI_ISL_2291109
EPI_ISL_2291111
EPI_ISL_2291117
EPI_ISL_2291118
EPI_ISL_2291120
EPI_ISL_2291121
EPI_ISL_2291124
EPI_ISL_2291128
EPI_ISL_2291129
EPI_ISL_2291131
EPI_ISL_2291133
EPI_ISL_2291134
EPI_ISL_2291136
EPI_ISL_2291138
EPI_ISL_2291140
EPI_ISL_2291142
EPI_ISL_2291144
EPI_ISL_2291145
EPI_ISL_2291146
EPI_ISL_2291147
EPI_ISL_2291149
EPI_ISL_2291150
EPI_ISL_2291151
EPI_ISL_2291154
EPI_ISL_2291156
EPI_ISL_2291162
EPI_ISL_2291164
EPI_ISL_2291171
EPI_ISL_2291172
EPI_ISL_2291174
EPI_ISL_2291175
EPI_ISL_2291177
EPI_ISL_2291178
EPI_ISL_2291186
EPI_ISL_2291187
EPI_ISL_2291190
EPI_ISL_2291193
EPI_ISL_2291194
EPI_ISL_2291198
EPI_ISL_2291201
EPI_ISL_2291204
EPI_ISL_2291233
EPI_ISL_2291237
EPI_ISL_2291240
EPI_ISL_2291241
EPI_ISL_2291242
EPI_ISL_2291243
EPI_ISL_2291248
EPI_ISL_2291254
EPI_ISL_2291257
EPI_ISL_2291264
EPI_ISL_2291265
EPI_ISL_2291268
EPI_ISL_2291270
EPI_ISL_2291274
EPI_ISL_2291277
EPI_ISL_2291280
EPI_ISL_2291281
EPI_ISL_2291283
EPI_ISL_2291284
EPI_ISL_2291285
EPI_ISL_2291288
EPI_ISL_2291289
EPI_ISL_2291295
EPI_ISL_2291299
EPI_ISL_2291300
EPI_ISL_2291303
EPI_ISL_2291304
EPI_ISL_2291305
EPI_ISL_2291307
EPI_ISL_2291308
EPI_ISL_2291313
EPI_ISL_2291314
EPI_ISL_2291316
EPI_ISL_2291319
EPI_ISL_2291320
EPI_ISL_2291322
EPI_ISL_2291326
EPI_ISL_2291329
EPI_ISL_2291332
EPI_ISL_2291333
EPI_ISL_2291334
EPI_ISL_2291337
EPI_ISL_2291343
EPI_ISL_2291344
EPI_ISL_2291346
EPI_ISL_2291349
EPI_ISL_2291350
EPI_ISL_2291351
EPI_ISL_2291354
EPI_ISL_2291358
EPI_ISL_2291363
EPI_ISL_2291366
EPI_ISL_2291367
EPI_ISL_2291371
EPI_ISL_2291373
EPI_ISL_2291377
EPI_ISL_2291378
EPI_ISL_2291382
EPI_ISL_2291386
EPI_ISL_2291391
EPI_ISL_2291393
EPI_ISL_2291405
EPI_ISL_2291406
EPI_ISL_2291493
EPI_ISL_2291498
EPI_ISL_2291499
EPI_ISL_2291502
EPI_ISL_2291508
EPI_ISL_2291510
EPI_ISL_2291515
EPI_ISL_2291518
EPI_ISL_2291521
EPI_ISL_2291522
EPI_ISL_2291524
EPI_ISL_2291525
EPI_ISL_2291527
EPI_ISL_2291528
EPI_ISL_2291536
EPI_ISL_2291537
EPI_ISL_2291538
EPI_ISL_2291548
EPI_ISL_2291565
EPI_ISL_2291569
EPI_ISL_2291572
EPI_ISL_2291576
EPI_ISL_2291577
EPI_ISL_2291578
EPI_ISL_2291585
EPI_ISL_2291586
EPI_ISL_2291589
EPI_ISL_2291590
EPI_ISL_2291591
EPI_ISL_2291592
EPI_ISL_2291594
EPI_ISL_2291597
EPI_ISL_2291603
EPI_ISL_2291607
EPI_ISL_2291608
EPI_ISL_2291609
EPI_ISL_2291611
EPI_ISL_2291617
EPI_ISL_2291622
EPI_ISL_2291625
EPI_ISL_2291626
EPI_ISL_2291628
EPI_ISL_2291630
EPI_ISL_2291633
EPI_ISL_2291658
EPI_ISL_2291722
EPI_ISL_2291723
EPI_ISL_2291724
EPI_ISL_2291725
EPI_ISL_2291733
EPI_ISL_2291734
EPI_ISL_2291735
EPI_ISL_2291737
EPI_ISL_2291738
EPI_ISL_2291741
EPI_ISL_2291749
EPI_ISL_2291750
EPI_ISL_2291755
EPI_ISL_2291757
EPI_ISL_2291761
EPI_ISL_2291762
EPI_ISL_2291763
EPI_ISL_2291764
EPI_ISL_2291766
EPI_ISL_2291770
EPI_ISL_2291772
EPI_ISL_2291774
EPI_ISL_2291777
EPI_ISL_2291788
EPI_ISL_2291789
EPI_ISL_2291790
EPI_ISL_2291792
EPI_ISL_2291794
EPI_ISL_2291795
EPI_ISL_2291796
EPI_ISL_2291798
EPI_ISL_2291803
EPI_ISL_2291808
EPI_ISL_2291811
EPI_ISL_2291814
EPI_ISL_2291817
EPI_ISL_2291820
EPI_ISL_2291822
EPI_ISL_2291857
EPI_ISL_2291861
EPI_ISL_2291863
EPI_ISL_2291869
EPI_ISL_2291871
EPI_ISL_2291875
EPI_ISL_2291879
EPI_ISL_2291882
EPI_ISL_2291886
EPI_ISL_2291888
EPI_ISL_2291890
EPI_ISL_2291899
EPI_ISL_2291903
EPI_ISL_2291904
EPI_ISL_2291907
EPI_ISL_2291910
EPI_ISL_2291916
EPI_ISL_2291918
EPI_ISL_2291923
EPI_ISL_2291926
EPI_ISL_2291931
EPI_ISL_2291934
EPI_ISL_2291937
EPI_ISL_2291938
EPI_ISL_2291940
EPI_ISL_2291943
EPI_ISL_2291944
EPI_ISL_2291947
EPI_ISL_2291949
EPI_ISL_2291954
EPI_ISL_2291956
EPI_ISL_2291971
EPI_ISL_2291978
EPI_ISL_2291986
EPI_ISL_2291989
EPI_ISL_2291993
EPI_ISL_2291994
EPI_ISL_2292003
EPI_ISL_2292005
EPI_ISL_2292009
EPI_ISL_2292011
EPI_ISL_2292012
EPI_ISL_2292025
EPI_ISL_2292033
EPI_ISL_2292035
EPI_ISL_2292036
EPI_ISL_2292037
EPI_ISL_2292038
EPI_ISL_2292039
EPI_ISL_2292041
EPI_ISL_2292045
EPI_ISL_2292048
EPI_ISL_2292049
EPI_ISL_2292058
EPI_ISL_2292062
EPI_ISL_2292063
EPI_ISL_2292065
EPI_ISL_2292068
EPI_ISL_2292069
EPI_ISL_2292074
EPI_ISL_2292075
EPI_ISL_2292077
EPI_ISL_2292079
EPI_ISL_2292188
EPI_ISL_2292360
EPI_ISL_2292377
EPI_ISL_2292391
EPI_ISL_2292396
EPI_ISL_2292398
EPI_ISL_2292400
EPI_ISL_2292402
EPI_ISL_2292410
EPI_ISL_2292412
EPI_ISL_2292413
EPI_ISL_2292414
EPI_ISL_2292415
EPI_ISL_2292429
EPI_ISL_2292439
EPI_ISL_2292452
EPI_ISL_2292455
EPI_ISL_2292456
EPI_ISL_2292458
EPI_ISL_2292463
EPI_ISL_2292464
EPI_ISL_2292465
EPI_ISL_2292469
EPI_ISL_2292473
EPI_ISL_2292476
EPI_ISL_2292477
EPI_ISL_2292480
EPI_ISL_2292481
EPI_ISL_2292483
EPI_ISL_2292485
EPI_ISL_2292486
EPI_ISL_2292487
EPI_ISL_2292490
EPI_ISL_2292497
EPI_ISL_2292505
EPI_ISL_2292514
EPI_ISL_2292517
EPI_ISL_2292518
EPI_ISL_2292519
EPI_ISL_2292521
EPI_ISL_2292523
EPI_ISL_2292526
EPI_ISL_2292527
EPI_ISL_2292529
EPI_ISL_2292531
EPI_ISL_2292533
EPI_ISL_2292536
EPI_ISL_2292540
EPI_ISL_2292546
EPI_ISL_2292547
EPI_ISL_2292548
EPI_ISL_2292550
EPI_ISL_2292556
EPI_ISL_2292560
EPI_ISL_2292564
EPI_ISL_2292565
EPI_ISL_2292569
EPI_ISL_2292573
EPI_ISL_2292577
EPI_ISL_2292579
EPI_ISL_2292585
EPI_ISL_2292586
EPI_ISL_2292588
EPI_ISL_2292592
EPI_ISL_2292593
EPI_ISL_2292597
EPI_ISL_2292599
EPI_ISL_2292609
EPI_ISL_2292612
EPI_ISL_2292616
EPI_ISL_2292618
EPI_ISL_2292619
EPI_ISL_2292622
EPI_ISL_2292635
EPI_ISL_2292640
EPI_ISL_2292642
EPI_ISL_2292644
EPI_ISL_2292647
EPI_ISL_2292648
EPI_ISL_2292650
EPI_ISL_2292654
EPI_ISL_2292656
EPI_ISL_2292657
EPI_ISL_2292658
EPI_ISL_2292659
EPI_ISL_2292667
EPI_ISL_2292669
EPI_ISL_2292671
EPI_ISL_2292679
EPI_ISL_2292684
EPI_ISL_2292685
EPI_ISL_2292691
EPI_ISL_2292702
EPI_ISL_2292705
EPI_ISL_2292706
EPI_ISL_2292708
EPI_ISL_2292772
EPI_ISL_2292807
EPI_ISL_2292814
EPI_ISL_2292825
EPI_ISL_2292834
EPI_ISL_2292850
EPI_ISL_2292851
EPI_ISL_2292853
EPI_ISL_2292857
EPI_ISL_2292859
EPI_ISL_2292861
EPI_ISL_2292876
EPI_ISL_2292878
EPI_ISL_2292881
EPI_ISL_2292888
EPI_ISL_2292889
EPI_ISL_2292890
EPI_ISL_2292891
EPI_ISL_2292892
EPI_ISL_2292897
EPI_ISL_2292902
EPI_ISL_2292904
EPI_ISL_2292913
EPI_ISL_2292917
EPI_ISL_2292924
EPI_ISL_2292929
EPI_ISL_2292930
EPI_ISL_2292931
EPI_ISL_2292933
EPI_ISL_2292936
EPI_ISL_2292937
EPI_ISL_2292938
EPI_ISL_2292941
EPI_ISL_2292944
EPI_ISL_2292948
EPI_ISL_2292954
EPI_ISL_2292958
EPI_ISL_2292964
EPI_ISL_2292967
EPI_ISL_2292968
EPI_ISL_2292969
EPI_ISL_2292972
EPI_ISL_2292975
EPI_ISL_2292976
EPI_ISL_2292977
EPI_ISL_2292979
EPI_ISL_2292981
EPI_ISL_2292984
EPI_ISL_2292988
EPI_ISL_2342393
EPI_ISL_2342397
EPI_ISL_2342398
EPI_ISL_2342400
EPI_ISL_2342404
EPI_ISL_2342408
EPI_ISL_2342414
EPI_ISL_2342420
EPI_ISL_2342427
EPI_ISL_2342433
EPI_ISL_2342437
EPI_ISL_2342456
EPI_ISL_2342457
EPI_ISL_2342466
EPI_ISL_2342467
EPI_ISL_2342468
EPI_ISL_2342471
EPI_ISL_2342473
EPI_ISL_2342475
EPI_ISL_2342476
EPI_ISL_2342479
EPI_ISL_2342485
EPI_ISL_2342488
EPI_ISL_2342491
EPI_ISL_2342492
EPI_ISL_2342495
EPI_ISL_2342498
EPI_ISL_2342503
EPI_ISL_2342505
EPI_ISL_2342507
EPI_ISL_2342508
EPI_ISL_2456622
EPI_ISL_2456657
EPI_ISL_2456697
EPI_ISL_2456727
EPI_ISL_2456729
EPI_ISL_2456744
EPI_ISL_2458228
EPI_ISL_2458229
EPI_ISL_2458230
EPI_ISL_2458231
EPI_ISL_2458235
EPI_ISL_2458236
EPI_ISL_2458242
EPI_ISL_2458243
EPI_ISL_2458247
EPI_ISL_2458248
EPI_ISL_2458250
EPI_ISL_2458261
EPI_ISL_2458262
EPI_ISL_2458263
EPI_ISL_2458265
EPI_ISL_2458266
EPI_ISL_2458267
EPI_ISL_2458270
EPI_ISL_2458272
EPI_ISL_2458273
EPI_ISL_2458278
EPI_ISL_2458279
EPI_ISL_2458281
EPI_ISL_2458282
EPI_ISL_2458288
EPI_ISL_2458289
EPI_ISL_2458290
EPI_ISL_2458291
EPI_ISL_2458294
EPI_ISL_2458299
EPI_ISL_2458302
EPI_ISL_2458303
EPI_ISL_2458304
EPI_ISL_2458305
EPI_ISL_2458309
EPI_ISL_2458310
EPI_ISL_2458313
EPI_ISL_2458314
EPI_ISL_2458315
EPI_ISL_2458320
EPI_ISL_2458321
EPI_ISL_2458323
EPI_ISL_2458324
EPI_ISL_2458327
EPI_ISL_2458328
EPI_ISL_2458349
EPI_ISL_2458361
EPI_ISL_2458421
EPI_ISL_2458427
EPI_ISL_2458452
EPI_ISL_2458453
EPI_ISL_2458457
EPI_ISL_2458459
EPI_ISL_2458460
EPI_ISL_2458461
EPI_ISL_2458462
EPI_ISL_2458464
EPI_ISL_2458466
EPI_ISL_2458467
EPI_ISL_2458471
EPI_ISL_2458473
EPI_ISL_2458474
EPI_ISL_2458476
EPI_ISL_2458482
EPI_ISL_2458483
EPI_ISL_2458484
EPI_ISL_2458494
EPI_ISL_2458500
EPI_ISL_2458509
EPI_ISL_2458513
EPI_ISL_2458515
EPI_ISL_2458516
EPI_ISL_2458517
EPI_ISL_2458518
EPI_ISL_2458519
EPI_ISL_2458520
EPI_ISL_2458521
EPI_ISL_2458523
EPI_ISL_2458528
EPI_ISL_2458552
EPI_ISL_2458597
EPI_ISL_2458601
EPI_ISL_2458602
EPI_ISL_2458603
EPI_ISL_2458607
EPI_ISL_2458608
EPI_ISL_2458610
EPI_ISL_2458614
EPI_ISL_2458616
EPI_ISL_2458621
EPI_ISL_2458623
EPI_ISL_2466904
EPI_ISL_2466979
EPI_ISL_2467000
EPI_ISL_2467001
EPI_ISL_2467008
EPI_ISL_2467009
EPI_ISL_2467014
EPI_ISL_2467020
EPI_ISL_2467021
EPI_ISL_2467023
EPI_ISL_2467025
EPI_ISL_2467034
EPI_ISL_2467035
EPI_ISL_2467037
EPI_ISL_2467042
EPI_ISL_2467044
EPI_ISL_2467046
EPI_ISL_2467050
EPI_ISL_2467057
EPI_ISL_2467063
EPI_ISL_2467065
EPI_ISL_2467070
EPI_ISL_2467071
EPI_ISL_2467073
EPI_ISL_2467074
EPI_ISL_2467075
EPI_ISL_2467079
EPI_ISL_2496097
EPI_ISL_2496106
EPI_ISL_2496163
EPI_ISL_2496164
EPI_ISL_2496179
EPI_ISL_2496191
EPI_ISL_2496205
EPI_ISL_2496243
EPI_ISL_2496244
EPI_ISL_2496255
EPI_ISL_2496256
EPI_ISL_2496266
EPI_ISL_2496340
EPI_ISL_2496389
EPI_ISL_2496397
EPI_ISL_2496398
EPI_ISL_2496403
EPI_ISL_2496444
EPI_ISL_2496486
EPI_ISL_2496510
EPI_ISL_2496513
EPI_ISL_2496514
EPI_ISL_2496520
EPI_ISL_2496529
EPI_ISL_2496706
EPI_ISL_2496712
EPI_ISL_2496719
EPI_ISL_2496720
EPI_ISL_2496744
EPI_ISL_2677649
EPI_ISL_2677654
EPI_ISL_2677657
EPI_ISL_2677663
EPI_ISL_2677665
EPI_ISL_2677679
EPI_ISL_2677690
EPI_ISL_2677695
EPI_ISL_2677708
EPI_ISL_2677742
EPI_ISL_2677747
EPI_ISL_2677757
EPI_ISL_2677759
EPI_ISL_2677762
EPI_ISL_2677774
EPI_ISL_2677782
EPI_ISL_2677805
EPI_ISL_2677812
EPI_ISL_2677823
EPI_ISL_2677834
EPI_ISL_2677851
EPI_ISL_2677867
EPI_ISL_2677898
EPI_ISL_2677943
EPI_ISL_2677944
EPI_ISL_2677967
EPI_ISL_2677968
EPI_ISL_2677994
EPI_ISL_2677998
EPI_ISL_2678236
EPI_ISL_2678239
EPI_ISL_2678272
EPI_ISL_2678857
EPI_ISL_2678870
EPI_ISL_2678888
EPI_ISL_2678911
EPI_ISL_2678937
EPI_ISL_2678979
EPI_ISL_2678992
EPI_ISL_2679133
EPI_ISL_2679209
EPI_ISL_2679213
EPI_ISL_2679242
EPI_ISL_2679346
EPI_ISL_2679421
EPI_ISL_2679434
EPI_ISL_2679441
EPI_ISL_2679478
EPI_ISL_2679614
EPI_ISL_2679669
EPI_ISL_2679725
EPI_ISL_2679749
EPI_ISL_2679762
EPI_ISL_2679766
EPI_ISL_2679768
EPI_ISL_2855933
EPI_ISL_2856021
EPI_ISL_2856026
EPI_ISL_2856033
EPI_ISL_2856041
EPI_ISL_2856049
EPI_ISL_2856059
EPI_ISL_2856078
EPI_ISL_2856087
EPI_ISL_2856102
EPI_ISL_2856111
EPI_ISL_2856115
EPI_ISL_2856117
EPI_ISL_2856125
EPI_ISL_2856127
EPI_ISL_2856129
EPI_ISL_2856140
EPI_ISL_2856167
EPI_ISL_2856175
EPI_ISL_2856176
EPI_ISL_2856178
EPI_ISL_2856182
EPI_ISL_2856183
EPI_ISL_2856184
EPI_ISL_2856187
EPI_ISL_2856188
EPI_ISL_2856193
EPI_ISL_2856195
EPI_ISL_2856199
EPI_ISL_2856201
EPI_ISL_2856206
EPI_ISL_2856207
EPI_ISL_2856212
EPI_ISL_2856213
EPI_ISL_2856215
EPI_ISL_2856219
EPI_ISL_2856222
EPI_ISL_2856236
EPI_ISL_2856238
EPI_ISL_2856240
EPI_ISL_2856241
EPI_ISL_2856243
EPI_ISL_2856244
EPI_ISL_2856249
EPI_ISL_2856252
EPI_ISL_2856253
EPI_ISL_2856254
EPI_ISL_2856256
EPI_ISL_2856258
EPI_ISL_2856260
EPI_ISL_2856262
EPI_ISL_2856263
EPI_ISL_2856264
EPI_ISL_2856267
EPI_ISL_2856268
EPI_ISL_2856270
EPI_ISL_2856272
EPI_ISL_2856277
EPI_ISL_2856279
EPI_ISL_2856282
EPI_ISL_2856283
EPI_ISL_2856284
EPI_ISL_2856286
EPI_ISL_2856288
EPI_ISL_2856290
EPI_ISL_2856299
EPI_ISL_2856305
EPI_ISL_2856307
EPI_ISL_2856308
EPI_ISL_2856310
EPI_ISL_2856316
EPI_ISL_2856318
EPI_ISL_2856320
EPI_ISL_2856321
EPI_ISL_2856324
EPI_ISL_2856329
EPI_ISL_2856331
EPI_ISL_2856333
EPI_ISL_2856335
EPI_ISL_2856336
EPI_ISL_2856338
EPI_ISL_2856339
EPI_ISL_2856341
EPI_ISL_2856346
EPI_ISL_2856349
EPI_ISL_2856355
EPI_ISL_2856356
EPI_ISL_2856358
EPI_ISL_2856367
EPI_ISL_2856377
EPI_ISL_2856384
EPI_ISL_2856385
EPI_ISL_2856386
EPI_ISL_2856388
EPI_ISL_2856390
EPI_ISL_2856392
EPI_ISL_2856393
EPI_ISL_2856396
EPI_ISL_2856397
EPI_ISL_2856401
EPI_ISL_2856415
EPI_ISL_2856418
EPI_ISL_2856420
EPI_ISL_2856425
EPI_ISL_2856428
EPI_ISL_2856429
EPI_ISL_2856435
EPI_ISL_2856444
EPI_ISL_2856445
EPI_ISL_2856456
EPI_ISL_2856458
EPI_ISL_2856462
EPI_ISL_2856463
EPI_ISL_2856465
EPI_ISL_2856468
EPI_ISL_2856472
EPI_ISL_2856482
EPI_ISL_2856485
EPI_ISL_2856490
EPI_ISL_2856492
EPI_ISL_2856494
EPI_ISL_2856495
EPI_ISL_2856496
EPI_ISL_2856520
EPI_ISL_2856521
EPI_ISL_2856611
EPI_ISL_2856613
EPI_ISL_2856630
EPI_ISL_2856660
EPI_ISL_2856694
EPI_ISL_2856700
EPI_ISL_2856756
EPI_ISL_2856808
EPI_ISL_2856849
EPI_ISL_2856870
EPI_ISL_2856872
EPI_ISL_2856932
EPI_ISL_2856939
EPI_ISL_2856948
EPI_ISL_2856953
EPI_ISL_2856962
EPI_ISL_2856974
EPI_ISL_2857072
EPI_ISL_2857074
EPI_ISL_2857084
EPI_ISL_2857093
EPI_ISL_2857127
EPI_ISL_2857130
EPI_ISL_2857199
EPI_ISL_2857240
EPI_ISL_2857256
EPI_ISL_2857583
EPI_ISL_2857590
EPI_ISL_2857641
EPI_ISL_2857701
EPI_ISL_2857723
EPI_ISL_2857837
EPI_ISL_2857845
EPI_ISL_2857943
EPI_ISL_2858056
EPI_ISL_2858171
EPI_ISL_2858230
EPI_ISL_3132705
EPI_ISL_3132716
EPI_ISL_3132717
EPI_ISL_3132719
EPI_ISL_3132720
EPI_ISL_3132724
EPI_ISL_3132729
EPI_ISL_3132735
EPI_ISL_3132737
EPI_ISL_3132747
EPI_ISL_3132751
EPI_ISL_3132752
EPI_ISL_3132756
EPI_ISL_3132760
EPI_ISL_3132769
EPI_ISL_3132773
EPI_ISL_3132776
EPI_ISL_3132778
EPI_ISL_3132779
EPI_ISL_3132780
EPI_ISL_3132783
EPI_ISL_3132784
EPI_ISL_3132793
EPI_ISL_3132797
EPI_ISL_3132798
EPI_ISL_3132800
EPI_ISL_3132806
EPI_ISL_3132810
EPI_ISL_3132812
EPI_ISL_3132813
EPI_ISL_3132816
EPI_ISL_3132817
EPI_ISL_3132820
EPI_ISL_3132821
EPI_ISL_3132825
EPI_ISL_3132826
EPI_ISL_3132828
EPI_ISL_3132834
EPI_ISL_3132835
EPI_ISL_3132839
EPI_ISL_3132841
EPI_ISL_3132844
EPI_ISL_3132851
EPI_ISL_3132854
EPI_ISL_3132855
EPI_ISL_3132858
EPI_ISL_3132859
EPI_ISL_3132862
EPI_ISL_3132863
EPI_ISL_3132865
EPI_ISL_3132867
EPI_ISL_3132868
EPI_ISL_3132870
EPI_ISL_3132872
EPI_ISL_3132873
EPI_ISL_3132877
EPI_ISL_3132879
EPI_ISL_3132881
EPI_ISL_3132882
EPI_ISL_3132884
EPI_ISL_3132885
EPI_ISL_3132888
EPI_ISL_3132892
EPI_ISL_3132899
EPI_ISL_3132903
EPI_ISL_3132907
EPI_ISL_3132915
EPI_ISL_3132918
EPI_ISL_3132919
EPI_ISL_3132922
EPI_ISL_3132928
EPI_ISL_3132930
EPI_ISL_3132931
EPI_ISL_3132934
EPI_ISL_3132944
EPI_ISL_3132946
EPI_ISL_3132950
EPI_ISL_3132954
EPI_ISL_3132955
EPI_ISL_3132956
EPI_ISL_3132959
EPI_ISL_3132973
EPI_ISL_3132975
EPI_ISL_3132980
EPI_ISL_3132983
EPI_ISL_3132984
EPI_ISL_3132988
EPI_ISL_3132996
EPI_ISL_3132999
EPI_ISL_3133000
EPI_ISL_3133006
EPI_ISL_3133012
EPI_ISL_3133014
EPI_ISL_3133018
EPI_ISL_3144538
EPI_ISL_3144539
EPI_ISL_3144540
EPI_ISL_3144542
EPI_ISL_3144547
EPI_ISL_3144552
EPI_ISL_3144557
EPI_ISL_3144558
EPI_ISL_3144560
EPI_ISL_3144561
EPI_ISL_3144564
EPI_ISL_3144567
EPI_ISL_3144582
EPI_ISL_3144583
EPI_ISL_3144586
EPI_ISL_3144608
EPI_ISL_3144645
EPI_ISL_3144669
EPI_ISL_3144670
EPI_ISL_3144672
EPI_ISL_3144684
EPI_ISL_3144685
EPI_ISL_3144687
EPI_ISL_3144688
EPI_ISL_3144690
EPI_ISL_3144693
EPI_ISL_3144694
EPI_ISL_3144695
EPI_ISL_3144699
EPI_ISL_3144702
EPI_ISL_3144704
EPI_ISL_3144705
EPI_ISL_3144707
EPI_ISL_3144709
EPI_ISL_3144710
EPI_ISL_3144713
EPI_ISL_3144714
EPI_ISL_3144716
EPI_ISL_3144724
EPI_ISL_3144726
EPI_ISL_3144727
EPI_ISL_3144741
EPI_ISL_3144748
EPI_ISL_3144764
EPI_ISL_3144767
EPI_ISL_3144773
EPI_ISL_3144776
EPI_ISL_3144777
EPI_ISL_3144782
EPI_ISL_3144786
EPI_ISL_3144787
EPI_ISL_3144794
EPI_ISL_3144796
EPI_ISL_3144799
EPI_ISL_3144800
EPI_ISL_3144802
EPI_ISL_3144804
EPI_ISL_3144805
EPI_ISL_3144808
EPI_ISL_3144812
EPI_ISL_3144815
EPI_ISL_3144816
EPI_ISL_3144818
EPI_ISL_3144822
EPI_ISL_3144823
EPI_ISL_3144824
EPI_ISL_3144830
EPI_ISL_3144831
EPI_ISL_3144835
EPI_ISL_3144837
EPI_ISL_3144838
EPI_ISL_3144839
EPI_ISL_3144841
EPI_ISL_3144842
EPI_ISL_3144844
EPI_ISL_3144845
EPI_ISL_3144846
EPI_ISL_3144849
EPI_ISL_3144853
EPI_ISL_3263010
EPI_ISL_3263023
EPI_ISL_3263041
EPI_ISL_3263449
EPI_ISL_3263453
EPI_ISL_3263465
EPI_ISL_3263495
EPI_ISL_3263500
EPI_ISL_3263516
EPI_ISL_3263552
EPI_ISL_3263563
EPI_ISL_3263852
EPI_ISL_3263879
EPI_ISL_3263887
EPI_ISL_3263896
EPI_ISL_3263906
EPI_ISL_3263934
EPI_ISL_3263936
EPI_ISL_3263937
EPI_ISL_3268460
EPI_ISL_3268499
EPI_ISL_3268576
EPI_ISL_3268578
EPI_ISL_3268590
EPI_ISL_3268591
EPI_ISL_3268593
EPI_ISL_3268594
EPI_ISL_3268596
EPI_ISL_3268599
EPI_ISL_3268600
EPI_ISL_3268602
EPI_ISL_3268606
EPI_ISL_3268608
EPI_ISL_3268610
EPI_ISL_3268611
EPI_ISL_3268612
EPI_ISL_3268613
EPI_ISL_3268616
EPI_ISL_3268627
EPI_ISL_3268628
EPI_ISL_3268630
EPI_ISL_3268635
EPI_ISL_3268639
EPI_ISL_3268640
EPI_ISL_3268641
EPI_ISL_3268648
EPI_ISL_3268650
EPI_ISL_3268651
EPI_ISL_3268652
EPI_ISL_3268656
EPI_ISL_3268657
EPI_ISL_3268663
EPI_ISL_3268665
EPI_ISL_3268672
EPI_ISL_3268673
EPI_ISL_3268676
EPI_ISL_3268677
EPI_ISL_3268681
EPI_ISL_3268685
EPI_ISL_3268687
EPI_ISL_3268689
EPI_ISL_3268692
EPI_ISL_3268694
EPI_ISL_3268695
EPI_ISL_3268697
EPI_ISL_3268700
EPI_ISL_3268714
EPI_ISL_3268716
EPI_ISL_3268719
EPI_ISL_3268720
EPI_ISL_3268722
EPI_ISL_3268723
EPI_ISL_3268724
EPI_ISL_3268725
EPI_ISL_3268726
EPI_ISL_3268735
EPI_ISL_3268736
EPI_ISL_3268738
EPI_ISL_3268744
EPI_ISL_3268747
EPI_ISL_3268748
EPI_ISL_3268753
EPI_ISL_3268757
EPI_ISL_3268760
EPI_ISL_3268761
EPI_ISL_3268763
EPI_ISL_3268764
EPI_ISL_3268767
EPI_ISL_3268768
EPI_ISL_3268770
EPI_ISL_3268778
EPI_ISL_3268779
EPI_ISL_3268781
EPI_ISL_3268782
EPI_ISL_3268783
EPI_ISL_3268784
EPI_ISL_3268786
EPI_ISL_3268787
EPI_ISL_3268790
EPI_ISL_3268791
EPI_ISL_3268793
EPI_ISL_3268794
EPI_ISL_3268796
EPI_ISL_3268797
EPI_ISL_3268798
EPI_ISL_3268799
EPI_ISL_3268800
EPI_ISL_3268801
EPI_ISL_3268806
EPI_ISL_3268808
EPI_ISL_3268810
EPI_ISL_3268811
EPI_ISL_3268813
EPI_ISL_3268814
EPI_ISL_3268815
EPI_ISL_3268816
EPI_ISL_3268817
EPI_ISL_3268818
EPI_ISL_3268821
EPI_ISL_3268824
EPI_ISL_3268825
EPI_ISL_3268828
EPI_ISL_3268829
EPI_ISL_3268830
EPI_ISL_3268831
EPI_ISL_3268834
EPI_ISL_3268836
EPI_ISL_3268837
EPI_ISL_3268838
EPI_ISL_3268839
EPI_ISL_3268843
EPI_ISL_3268844
EPI_ISL_3268846
EPI_ISL_3268848
EPI_ISL_3268851
EPI_ISL_3268852
EPI_ISL_3268853
EPI_ISL_3268855
EPI_ISL_3268856
EPI_ISL_3268858
EPI_ISL_3268860
EPI_ISL_3268863
EPI_ISL_3268867
EPI_ISL_3268871
EPI_ISL_3268873
EPI_ISL_3268874
EPI_ISL_3268875
EPI_ISL_3268876
EPI_ISL_3268878
EPI_ISL_3268879
EPI_ISL_3268880
EPI_ISL_3268881
EPI_ISL_3268885
EPI_ISL_3268887
EPI_ISL_3268889
EPI_ISL_3268890
EPI_ISL_3268893
EPI_ISL_3268894
EPI_ISL_3268895
EPI_ISL_3268896
EPI_ISL_3268898
EPI_ISL_3268900
EPI_ISL_3268901
EPI_ISL_3268902
EPI_ISL_3268903
EPI_ISL_3268907
EPI_ISL_3268908
EPI_ISL_3268909
EPI_ISL_3268910
EPI_ISL_3268914
EPI_ISL_3268915
EPI_ISL_3268922
EPI_ISL_3268923
EPI_ISL_3268925
EPI_ISL_3268926
EPI_ISL_3268927
EPI_ISL_3268928
EPI_ISL_3268931
EPI_ISL_3268932
EPI_ISL_3268934
EPI_ISL_3268935
EPI_ISL_3268936
EPI_ISL_3268937
EPI_ISL_3268939
EPI_ISL_3268940
EPI_ISL_3268941
EPI_ISL_3268942
EPI_ISL_3268943
EPI_ISL_3268946
EPI_ISL_3268948
EPI_ISL_3268949
EPI_ISL_3268951
EPI_ISL_3268956
EPI_ISL_3268958
EPI_ISL_3269633
EPI_ISL_3269636
EPI_ISL_3269639
EPI_ISL_3269649
EPI_ISL_3269653
EPI_ISL_3269671
EPI_ISL_3269713
EPI_ISL_3269718
EPI_ISL_3269738
EPI_ISL_3269778
EPI_ISL_3269790
EPI_ISL_3269800
EPI_ISL_3269803
EPI_ISL_3269809
EPI_ISL_3269816
EPI_ISL_3269832
EPI_ISL_3269842
EPI_ISL_3269877
EPI_ISL_3269893
EPI_ISL_3269895
EPI_ISL_3269912
EPI_ISL_3269944
EPI_ISL_3269952
EPI_ISL_3270004
EPI_ISL_3270009
EPI_ISL_3270014
EPI_ISL_3270038
EPI_ISL_3270041
EPI_ISL_3270058
EPI_ISL_3270063
EPI_ISL_3270066
EPI_ISL_3270089
EPI_ISL_3448919
EPI_ISL_3449850
EPI_ISL_3449952
EPI_ISL_3462076
EPI_ISL_3707238
EPI_ISL_3707274
EPI_ISL_3707302
EPI_ISL_3707314
EPI_ISL_3744507
EPI_ISL_3745325
EPI_ISL_3745385
EPI_ISL_3745407
EPI_ISL_3755967
EPI_ISL_3755981
EPI_ISL_3755982
EPI_ISL_3755983
EPI_ISL_3755987
EPI_ISL_3755998
EPI_ISL_3756002
EPI_ISL_3756041
EPI_ISL_3756083
EPI_ISL_3756103
EPI_ISL_3756106
EPI_ISL_3756126
EPI_ISL_3756169
EPI_ISL_3756203
EPI_ISL_3756225
EPI_ISL_3756230
EPI_ISL_3756237
EPI_ISL_3756268
EPI_ISL_3805130
EPI_ISL_3805138
EPI_ISL_3805145
EPI_ISL_3805156
EPI_ISL_3805201
EPI_ISL_3805224
EPI_ISL_3805252
EPI_ISL_3905170
EPI_ISL_3905183
EPI_ISL_3905201
EPI_ISL_3905209
EPI_ISL_3905296
EPI_ISL_3939638
EPI_ISL_3939653
EPI_ISL_3939700
EPI_ISL_4004033
EPI_ISL_4004043
EPI_ISL_4004049
EPI_ISL_4029442
EPI_ISL_4177332
EPI_ISL_4177361
EPI_ISL_4177366
EPI_ISL_4177379
EPI_ISL_4177396
EPI_ISL_4177416
EPI_ISL_4177432
EPI_ISL_4177441
EPI_ISL_4177447
EPI_ISL_4177453
EPI_ISL_4177499
EPI_ISL_4177903
EPI_ISL_4204873
EPI_ISL_4204886
EPI_ISL_4204897
EPI_ISL_4204916
EPI_ISL_4204946
EPI_ISL_4204950
EPI_ISL_4207349
EPI_ISL_435361
EPI_ISL_435367
EPI_ISL_436910
EPI_ISL_4467675
EPI_ISL_4467806
EPI_ISL_4467866
EPI_ISL_4467963
EPI_ISL_4467980
EPI_ISL_4467997
EPI_ISL_4468019
EPI_ISL_4468034
EPI_ISL_4468044
EPI_ISL_4475323
EPI_ISL_4475336
EPI_ISL_4475412
EPI_ISL_452154
EPI_ISL_452165
EPI_ISL_452168
EPI_ISL_452171
EPI_ISL_452173
EPI_ISL_452175
EPI_ISL_4576538
EPI_ISL_4576571
EPI_ISL_4576578
EPI_ISL_4576603
EPI_ISL_4576604
EPI_ISL_4576606
EPI_ISL_4576612
EPI_ISL_4576622
EPI_ISL_4603521
EPI_ISL_4603525
EPI_ISL_4603533
EPI_ISL_4631985
EPI_ISL_4631986
EPI_ISL_470567
EPI_ISL_470658
EPI_ISL_470661
EPI_ISL_470670
EPI_ISL_470679
EPI_ISL_470707
EPI_ISL_470713
EPI_ISL_470729
EPI_ISL_470734
EPI_ISL_470737
EPI_ISL_470739
EPI_ISL_470740
EPI_ISL_475734
EPI_ISL_475736
EPI_ISL_475741
EPI_ISL_4820795
EPI_ISL_4820837
EPI_ISL_4820839
EPI_ISL_4820843
EPI_ISL_4820845
EPI_ISL_4820853
EPI_ISL_4820857
EPI_ISL_4820873
EPI_ISL_4820874
EPI_ISL_4820876
EPI_ISL_483019
EPI_ISL_4851695
EPI_ISL_4851873
EPI_ISL_4851903
EPI_ISL_4852098
EPI_ISL_4852557
EPI_ISL_4852702
EPI_ISL_4853168
EPI_ISL_4853202
EPI_ISL_487196
EPI_ISL_487197
EPI_ISL_487198
EPI_ISL_487254
EPI_ISL_487255
EPI_ISL_487257
EPI_ISL_487268
EPI_ISL_4891358
EPI_ISL_493007
EPI_ISL_493008
EPI_ISL_493009
EPI_ISL_493011
EPI_ISL_493024
EPI_ISL_493025
EPI_ISL_493100
EPI_ISL_493115
EPI_ISL_498637
EPI_ISL_498653
EPI_ISL_5014334
EPI_ISL_5014337
EPI_ISL_5014356
EPI_ISL_5014399
EPI_ISL_5014409
EPI_ISL_5078257
EPI_ISL_5078303
EPI_ISL_5078307
EPI_ISL_5078327
EPI_ISL_5078342
EPI_ISL_5078368
EPI_ISL_5078459
EPI_ISL_5078576
EPI_ISL_5078617
EPI_ISL_5078641
EPI_ISL_5078719
EPI_ISL_509574
EPI_ISL_509577
EPI_ISL_513668
EPI_ISL_513669
EPI_ISL_522268
EPI_ISL_522340
EPI_ISL_525337
EPI_ISL_525342
EPI_ISL_5330541
EPI_ISL_5330576
EPI_ISL_5330640
EPI_ISL_5330785
EPI_ISL_5330863
EPI_ISL_5330881
EPI_ISL_5330939
EPI_ISL_5331011
EPI_ISL_5331017
EPI_ISL_560884
EPI_ISL_560896
EPI_ISL_560900
EPI_ISL_5642811
EPI_ISL_575086
EPI_ISL_575094
EPI_ISL_575132
EPI_ISL_575144
EPI_ISL_5778049
EPI_ISL_5867829
EPI_ISL_5867832
EPI_ISL_5867836
EPI_ISL_5867846
EPI_ISL_5867850
EPI_ISL_5867859
EPI_ISL_5867861
EPI_ISL_5867863
EPI_ISL_5867874
EPI_ISL_5867886
EPI_ISL_5867890
EPI_ISL_5867896
EPI_ISL_5867897
EPI_ISL_5867905
EPI_ISL_5867908
EPI_ISL_5867910
EPI_ISL_5867911
EPI_ISL_5867913
EPI_ISL_5867914
EPI_ISL_591293
EPI_ISL_591299
EPI_ISL_591305
EPI_ISL_591308
EPI_ISL_591310
EPI_ISL_591311
EPI_ISL_591313
EPI_ISL_594000
EPI_ISL_594023
EPI_ISL_594033
EPI_ISL_594111
EPI_ISL_594249
EPI_ISL_594254
EPI_ISL_594257
EPI_ISL_594261
EPI_ISL_594264
EPI_ISL_594397
EPI_ISL_594405
EPI_ISL_594426
EPI_ISL_594431
EPI_ISL_594433
EPI_ISL_594440
EPI_ISL_602934
EPI_ISL_602943
EPI_ISL_611491
EPI_ISL_611510
EPI_ISL_6174725
EPI_ISL_6175010
EPI_ISL_628956
EPI_ISL_628960
EPI_ISL_628974
EPI_ISL_628988
EPI_ISL_634899
EPI_ISL_634923
EPI_ISL_6370598
EPI_ISL_6370717
EPI_ISL_6370818
EPI_ISL_6370822
EPI_ISL_6370847
EPI_ISL_6370872
EPI_ISL_6370927
EPI_ISL_6370967
EPI_ISL_6371011
EPI_ISL_6371018
EPI_ISL_6371041
EPI_ISL_6371072
EPI_ISL_6371074
EPI_ISL_6371097
EPI_ISL_6371110
EPI_ISL_6371144
EPI_ISL_6371163
EPI_ISL_640281
EPI_ISL_640296
EPI_ISL_640298
EPI_ISL_640299
EPI_ISL_648567
EPI_ISL_6911632
EPI_ISL_6911955
EPI_ISL_6912296
EPI_ISL_6912309
EPI_ISL_7016542
EPI_ISL_7016660
EPI_ISL_7016668
EPI_ISL_7016753
EPI_ISL_7016869
EPI_ISL_7016889
EPI_ISL_7016942
EPI_ISL_7017201
EPI_ISL_7017296
EPI_ISL_7138822
EPI_ISL_7138829
EPI_ISL_7138841
EPI_ISL_7138850
EPI_ISL_7138852
EPI_ISL_7138858
EPI_ISL_7138863
EPI_ISL_7138864
EPI_ISL_7141660
EPI_ISL_7141664
EPI_ISL_7141667
EPI_ISL_7141670
EPI_ISL_7141672
EPI_ISL_7141683
EPI_ISL_7141687
EPI_ISL_7141688
EPI_ISL_7141689
EPI_ISL_7141696
EPI_ISL_7141698
EPI_ISL_746330
EPI_ISL_746341
EPI_ISL_746354
EPI_ISL_746357
EPI_ISL_746361
EPI_ISL_746381
EPI_ISL_746423
EPI_ISL_746434
EPI_ISL_746891
EPI_ISL_746905
EPI_ISL_746908
EPI_ISL_746925
EPI_ISL_746936
EPI_ISL_746938
EPI_ISL_746939
EPI_ISL_746943
EPI_ISL_746945
EPI_ISL_7741595
EPI_ISL_7742129
EPI_ISL_7742654
EPI_ISL_7742699
EPI_ISL_802867
EPI_ISL_802868
EPI_ISL_802870
EPI_ISL_802875
EPI_ISL_802876
EPI_ISL_802878
EPI_ISL_802879
EPI_ISL_802886
EPI_ISL_802889
EPI_ISL_802901
EPI_ISL_802902
EPI_ISL_802905
EPI_ISL_802911
EPI_ISL_802916
EPI_ISL_802940
EPI_ISL_802976
EPI_ISL_8066230
EPI_ISL_8082499
EPI_ISL_8082512
EPI_ISL_8082519
EPI_ISL_8082536
EPI_ISL_8082539
EPI_ISL_8082540
EPI_ISL_8082545
EPI_ISL_8082548
EPI_ISL_812412
EPI_ISL_8209651
EPI_ISL_8209652
EPI_ISL_8209652
EPI_ISL_8209653
EPI_ISL_8209661
EPI_ISL_8209662
EPI_ISL_8209662
EPI_ISL_8209667
EPI_ISL_8209671
EPI_ISL_8209671
EPI_ISL_8209676
EPI_ISL_8209678
EPI_ISL_8209678
EPI_ISL_8209682
EPI_ISL_8209685
EPI_ISL_8209689
EPI_ISL_8209691
EPI_ISL_8209693
EPI_ISL_8209696
EPI_ISL_8209700
EPI_ISL_8209700
EPI_ISL_8209701
EPI_ISL_8209703
EPI_ISL_8209707
EPI_ISL_8209722
EPI_ISL_8209722
EPI_ISL_8209723
EPI_ISL_8209726
EPI_ISL_8209726
EPI_ISL_8209728
EPI_ISL_8209732
EPI_ISL_8209737
EPI_ISL_8209740
EPI_ISL_8209756
EPI_ISL_8209756
EPI_ISL_8209762
EPI_ISL_8209764
EPI_ISL_8209774
EPI_ISL_8209780
EPI_ISL_8209782
EPI_ISL_8209782
EPI_ISL_8209783
EPI_ISL_8209783
EPI_ISL_8209788
EPI_ISL_8209790
EPI_ISL_8209790
EPI_ISL_8209796
EPI_ISL_8209797
EPI_ISL_8209800
EPI_ISL_8209803
EPI_ISL_8209815
EPI_ISL_8209815
EPI_ISL_8209827
EPI_ISL_8209827
EPI_ISL_8209830
EPI_ISL_8209830
EPI_ISL_8209831
EPI_ISL_8209833
EPI_ISL_8209833
EPI_ISL_8209838
EPI_ISL_8209838
EPI_ISL_8209849
EPI_ISL_8209850
EPI_ISL_8209871
EPI_ISL_8209874
EPI_ISL_8209882
EPI_ISL_8209887
EPI_ISL_8209887
EPI_ISL_8209892
EPI_ISL_8209894
EPI_ISL_8209895
EPI_ISL_8209908
EPI_ISL_8209913
EPI_ISL_8209916
EPI_ISL_8209917
EPI_ISL_8209920
EPI_ISL_8209922
EPI_ISL_8209924
EPI_ISL_8209931
EPI_ISL_8209939
EPI_ISL_8209946
EPI_ISL_8209950
EPI_ISL_8209950
EPI_ISL_8209955
EPI_ISL_8209955
EPI_ISL_8209958
EPI_ISL_8209958
EPI_ISL_8209960
EPI_ISL_8209966
EPI_ISL_8209971
EPI_ISL_8209973
EPI_ISL_8209983
EPI_ISL_8209984
EPI_ISL_8209985
EPI_ISL_8209985
EPI_ISL_8209986
EPI_ISL_8209987
EPI_ISL_8209991
EPI_ISL_8209993
EPI_ISL_8210000
EPI_ISL_8210006
EPI_ISL_8210008
EPI_ISL_8210012
EPI_ISL_8210020
EPI_ISL_8210025
EPI_ISL_8210030
EPI_ISL_8210034
EPI_ISL_8210042
EPI_ISL_8210044
EPI_ISL_8210046
EPI_ISL_8210057
EPI_ISL_8210057
EPI_ISL_8210061
EPI_ISL_8210063
EPI_ISL_8210065
EPI_ISL_8210070
EPI_ISL_8210070
EPI_ISL_8210076
EPI_ISL_8210076
EPI_ISL_8210077
EPI_ISL_8210077
EPI_ISL_8210082
EPI_ISL_8210085
EPI_ISL_8210089
EPI_ISL_8210097
EPI_ISL_8210104
EPI_ISL_8210110
EPI_ISL_8210112
EPI_ISL_8210113
EPI_ISL_8210120
EPI_ISL_8210120
EPI_ISL_8210130
EPI_ISL_8210130
EPI_ISL_8210135
EPI_ISL_8210138
EPI_ISL_8210141
EPI_ISL_8210156
EPI_ISL_8210159
EPI_ISL_8210162
EPI_ISL_8210162
EPI_ISL_8210167
EPI_ISL_8210175
EPI_ISL_8210178
EPI_ISL_8210180
EPI_ISL_8210180
EPI_ISL_8210181
EPI_ISL_8210183
EPI_ISL_8210191
EPI_ISL_8210192
EPI_ISL_8210193
EPI_ISL_8210196
EPI_ISL_8210204
EPI_ISL_8210205
EPI_ISL_8210205
EPI_ISL_8210209
EPI_ISL_8210217
EPI_ISL_8210220
EPI_ISL_8210230
EPI_ISL_8210232
EPI_ISL_8210249
EPI_ISL_8210250
EPI_ISL_8210253
EPI_ISL_8210256
EPI_ISL_8210256
EPI_ISL_8210260
EPI_ISL_8210269
EPI_ISL_8210284
EPI_ISL_8210284
EPI_ISL_8210285
EPI_ISL_8210287
EPI_ISL_8210290
EPI_ISL_8210296
EPI_ISL_8210296
EPI_ISL_8210329
EPI_ISL_8210329
EPI_ISL_8210340
EPI_ISL_8210345
EPI_ISL_8210350
EPI_ISL_8210352
EPI_ISL_8210371
EPI_ISL_8210392
EPI_ISL_8210393
EPI_ISL_8210403
EPI_ISL_8210405
EPI_ISL_8210406
EPI_ISL_8210424
EPI_ISL_8210424
EPI_ISL_8210428
EPI_ISL_8210429
EPI_ISL_8210441
EPI_ISL_8210456
EPI_ISL_8210458
EPI_ISL_8210469
EPI_ISL_8210478
EPI_ISL_8210484
EPI_ISL_8210485
EPI_ISL_8210485
EPI_ISL_8210486
EPI_ISL_8210486
EPI_ISL_8210496
EPI_ISL_8210498
EPI_ISL_8210536
EPI_ISL_8210581
EPI_ISL_8285757
EPI_ISL_8285760
EPI_ISL_8285766
EPI_ISL_8285766
EPI_ISL_8285781
EPI_ISL_8285781
EPI_ISL_8285794
EPI_ISL_8285796
EPI_ISL_8285799
EPI_ISL_8285799
EPI_ISL_8285800
EPI_ISL_8285803
EPI_ISL_8285806
EPI_ISL_8285809
EPI_ISL_8285809
EPI_ISL_8285811
EPI_ISL_8285811
EPI_ISL_8285814
EPI_ISL_8285814
EPI_ISL_8334763
EPI_ISL_8334776
EPI_ISL_8334800
EPI_ISL_8334807
EPI_ISL_8334809
EPI_ISL_8334816
EPI_ISL_8334824
EPI_ISL_8334834
EPI_ISL_8334854
EPI_ISL_8334856
EPI_ISL_8334860
EPI_ISL_8334868
EPI_ISL_8334894
EPI_ISL_8334898
EPI_ISL_8334903
EPI_ISL_8334906
EPI_ISL_8334919
EPI_ISL_8334927
EPI_ISL_8334931
EPI_ISL_8334946
EPI_ISL_8334958
EPI_ISL_8334973
EPI_ISL_8334974
EPI_ISL_8334997
EPI_ISL_8335004
EPI_ISL_8335005
EPI_ISL_8335010
EPI_ISL_8335016
EPI_ISL_8335019
EPI_ISL_8335021
EPI_ISL_8335030
EPI_ISL_8335032
EPI_ISL_8335037
EPI_ISL_8335057
EPI_ISL_8335058
EPI_ISL_8335059
EPI_ISL_8335060
EPI_ISL_8335068
EPI_ISL_8335073
EPI_ISL_8335077
EPI_ISL_8335098
EPI_ISL_8335115
EPI_ISL_8335124
EPI_ISL_8335148
EPI_ISL_8335159
EPI_ISL_8335168
EPI_ISL_8335169
EPI_ISL_8335174
EPI_ISL_8335180
EPI_ISL_8335181
EPI_ISL_8335187
EPI_ISL_8335198
EPI_ISL_8335198
EPI_ISL_8335201
EPI_ISL_8335204
EPI_ISL_8335206
EPI_ISL_8335214
EPI_ISL_8335228
EPI_ISL_8335229
EPI_ISL_8335232
EPI_ISL_8335247
EPI_ISL_8335248
EPI_ISL_8335249
EPI_ISL_8335250
EPI_ISL_8335253
EPI_ISL_8335274
EPI_ISL_8335275
EPI_ISL_8335278
EPI_ISL_8335282
EPI_ISL_8335286
EPI_ISL_8335288
EPI_ISL_8335290
EPI_ISL_8335291
EPI_ISL_8335293
EPI_ISL_8335295
EPI_ISL_8335298
EPI_ISL_8335298
EPI_ISL_8335299
EPI_ISL_8335305
EPI_ISL_8335318
EPI_ISL_8335323
EPI_ISL_8335324
EPI_ISL_8335326
EPI_ISL_8335329
EPI_ISL_8335331
EPI_ISL_8335333
EPI_ISL_8335336
EPI_ISL_8335337
EPI_ISL_8335344
EPI_ISL_8335347
EPI_ISL_8335358
EPI_ISL_8335370
EPI_ISL_8335377
EPI_ISL_8335379
EPI_ISL_8335386
EPI_ISL_8335397
EPI_ISL_8335410
EPI_ISL_8335416
EPI_ISL_8335420
EPI_ISL_8335421
EPI_ISL_8335424
EPI_ISL_8335430
EPI_ISL_8335436
EPI_ISL_8335438
EPI_ISL_8335440
EPI_ISL_8335441
EPI_ISL_8335444
EPI_ISL_8335446
EPI_ISL_8335450
EPI_ISL_8335452
EPI_ISL_8335456
EPI_ISL_8335457
EPI_ISL_8335472
EPI_ISL_8335477
EPI_ISL_8335478
EPI_ISL_8335480
EPI_ISL_8335482
EPI_ISL_8335485
EPI_ISL_8335488
EPI_ISL_8335489
EPI_ISL_8335491
EPI_ISL_8335496
EPI_ISL_8335501
EPI_ISL_8335510
EPI_ISL_8335515
EPI_ISL_8335522
EPI_ISL_8335528
EPI_ISL_8335529
EPI_ISL_8335532
EPI_ISL_8335546
EPI_ISL_8335559
EPI_ISL_8335561
EPI_ISL_8335574
EPI_ISL_8335575
EPI_ISL_8335576
EPI_ISL_8335577
EPI_ISL_8335579
EPI_ISL_8335589
EPI_ISL_8335592
EPI_ISL_8335597
EPI_ISL_8335598
EPI_ISL_8335606
EPI_ISL_8335620
EPI_ISL_8335629
EPI_ISL_8335632
EPI_ISL_8335636
EPI_ISL_8335641
EPI_ISL_8335642
EPI_ISL_8335657
EPI_ISL_8335661
EPI_ISL_8335668
EPI_ISL_8335680
EPI_ISL_8335684
EPI_ISL_8335693
EPI_ISL_8335699
EPI_ISL_8335702
EPI_ISL_8335708
EPI_ISL_8335714
EPI_ISL_8335715
EPI_ISL_8335717
EPI_ISL_8335725
EPI_ISL_8335729
EPI_ISL_8335738
EPI_ISL_8335754
EPI_ISL_8335755
EPI_ISL_8335757
EPI_ISL_8335777
EPI_ISL_8335780
EPI_ISL_8335781
EPI_ISL_8335793
EPI_ISL_8335796
EPI_ISL_8335803
EPI_ISL_8335815
EPI_ISL_8335821
EPI_ISL_8335823
EPI_ISL_8335828
EPI_ISL_8335837
EPI_ISL_849265
EPI_ISL_849272
EPI_ISL_849788
EPI_ISL_8502192
EPI_ISL_8502312
EPI_ISL_8502420
EPI_ISL_8502490
EPI_ISL_856848
EPI_ISL_856851
EPI_ISL_856856
EPI_ISL_8606513
EPI_ISL_8620655
EPI_ISL_8714905
EPI_ISL_8750984
EPI_ISL_8750998
EPI_ISL_8751170
EPI_ISL_8751514
EPI_ISL_8950927
EPI_ISL_8950996
EPI_ISL_8953219
EPI_ISL_8953230
EPI_ISL_8953234
EPI_ISL_9103080
EPI_ISL_9103101
EPI_ISL_9103126
EPI_ISL_9103134
EPI_ISL_9103147
EPI_ISL_9104594
EPI_ISL_9104833
EPI_ISL_9126643
EPI_ISL_9150474
EPI_ISL_9150557
EPI_ISL_9201705
EPI_ISL_9201768
EPI_ISL_9201815
EPI_ISL_930730
EPI_ISL_930733
EPI_ISL_9344792
EPI_ISL_9344906
EPI_ISL_9344933
EPI_ISL_9345245
EPI_ISL_9345313
EPI_ISL_9360902
EPI_ISL_9361029
EPI_ISL_9361029
EPI_ISL_9361068
EPI_ISL_937276
EPI_ISL_937285
EPI_ISL_937289
EPI_ISL_937315
EPI_ISL_937317
EPI_ISL_937321
EPI_ISL_937345
EPI_ISL_937349
EPI_ISL_937350
EPI_ISL_937351
EPI_ISL_937353
EPI_ISL_937356
EPI_ISL_937358
EPI_ISL_937365
EPI_ISL_937374
EPI_ISL_937382
EPI_ISL_943648
EPI_ISL_943651
EPI_ISL_943699
EPI_ISL_943731
EPI_ISL_943739
EPI_ISL_943818
EPI_ISL_943820
EPI_ISL_943823
EPI_ISL_943826
EPI_ISL_943832
EPI_ISL_943862
EPI_ISL_943884
EPI_ISL_943885
EPI_ISL_943900
EPI_ISL_943910
EPI_ISL_943956
EPI_ISL_943959
EPI_ISL_943963
EPI_ISL_9516015
EPI_ISL_9519235
EPI_ISL_9524904
EPI_ISL_9524905
EPI_ISL_9676861
EPI_ISL_9676997
EPI_ISL_9677223
EPI_ISL_9677856
EPI_ISL_9678044
EPI_ISL_9678754
EPI_ISL_9678867
EPI_ISL_9679882
EPI_ISL_9680186
EPI_ISL_9680250
EPI_ISL_9803231
EPI_ISL_9803258
EPI_ISL_9803372
EPI_ISL_9817301
EPI_ISL_9817309
EPI_ISL_9817312
EPI_ISL_983377
EPI_ISL_9922705
EPI_ISL_9923091
EPI_ISL_9923203
GenBank Accession Numbers
MT444569
MT444570
MT444571
MT444573
MT444576
MT444592
MT444598
MT444600
MT444607
MT535489
MT535491
MT535492
MT535498
MT535499
MT535501
MT535505
MT535508
MT536954
MT536955
MT536959
MT536963
MT536965
MT536966
MT536968
MT536972
MT653097
MT653098
MT653100
MT653101
MT653108
MT653109
MT711869
MT711870
MT711872
MT711873
MT711874
MT755582
MT755584
MT755587
MT755589
MT755594
MT755599
MT755600
MT755601
MT764167
MT764168
MT764169
MT780134
MT780135
MT780137
MT780138
MT782348
MT782349
MT782350
MT782353
MT782355
MT782356
MT782357
MT782358
MT782361
MT782364
MT782366
MT782370
MT782372
MT782373
MT782376
MT782378
MT806873
MT806876
MT806884
MT873799
MT873800
MT873806
MT873807
MT873808
MT873810
MT873811
MT873813
MT873814
MT873816
MT873817
MT873818
MT873819
MT873825
MT873827
MT873828
MT873829
MT873831
MT873837
MT873840
MT873842
MT873843
MT873845
MT873847
MT873852
MT873854
MT873856
MT873860
MT873868
MT873871
MT873907
MT873908
MT873910
MT873912
MT873915
MT873917
MT873918
MT873923
MT873924
MT873925
MT873926
MT873927
MT873928
MT877371
MT877373
MT877374
MT877377
MT877378
MT877380
MT877383
MT877385
MT877386
MT877388
MT877389
MT877394
MT877395
MT877404
MT877408
MT877410
MT877413
MT877419
MT877420
MT877425
MT877426
MT877429
MT877430
MW052618
MW052620
MW052621
MW052622
MW052624
MW052625
MW052628
MW052629
MW053729
MW053736
MW053770
MW053789
MW053790
MW053794
MW053807
MW053808
MW053809
MW053816
MW053818
MW053826
MW053830
MW053845
MW053847
MW053849
MW053852
MW053853
MW053855
MW053856
MW053858
MW053859
MW053861
MW053862
MW053863
MW053864
MW053865
MW053867
MW053869
MW053871
MW053873
MW053874
MW053877
MW053879
MW053883
MW053884
MW053886
MW053888
MW053890
MW053892
MW053894
MW053899
MW053900
MW053909
MW053911
MW053914
MW053917
MW053918
MW053921
MW053922
MW053923
MW053926
MW053928
MW053930
MW053931
MW053938
MW053939
MW053948
MW053949
MW053951
MW053955
MW053957
MW053963
MW053966
MW053969
MW053971
MW053975
MW053977
MW053982
MW053983
MW053985
MW053986
MW053988
MW053989
MW053990
MW053992
MW053993
MW053995
MW053996
MW054000
MW054001
MW054014
MW054017
MW054023
MW054026
MW054035
MW054040
MW054041
MW054047
MW054052
MW054054
MW054055
MW054063
MW054065
MW054071
MW054072
MW054073
MW054077
MW054080
MW054084
MW054088
MW054091
MW054093
MW054095
MW054097
MW054111
MW054114
MW054115
MW054118
MW054120
MW054121
MW054122
MW054123
MW054125
MW054126
MW054127
MW054128
MW054130
MW054131
MW054135
MW054136
MW054137
MW054138
MW054139
MW054145
MW054147
MW054156
MW080222
MW080224
MW080226
MW080229
MW080239
MW080240
MW080243
MW080245
MW080248
MW084367
MW084372
MW084379
MW084383
MW084386
MW084391
MW084392
MW084393
MW084395
MW084396
MW084402
MW084406
MW084408
MW084409
MW084411
MW084412
MW084414
MW084415
MW084417
MW084418
MW084420
MW084421
MW084424
MW084425
MW084426
MW084427
MW084430
MW084434
MW084440
MW084441
MW084442
MW084447
MW084449
MW084455
MW084457
MW084460
MW084461
MW084462
MW084464
MW084465
MW084466
MW084467
MW084468
MW084469
MW084470
MW084472
MW084474
MW084486
MW084493
MW084495
MW084496
MW084503
MW084509
MW084510
MW084511
MW084516
MW084517
MW084518
MW084519
MW084520
MW084523
MW084525
MW084529
MW084531
MW084538
MW084539
MW084542
MW084543
MW084544
MW084547
MW084549
MW084554
MW084555
MW084557
MW084558
MW084559
MW084563
MW084564
MW084571
MW084580
MW084582
MW084583
MW084584
MW084585
MW084589
MW084593
MW084597
MW084601
MW084602
MW084607
MW172556
MW172560
MW172563
MW172564
MW172565
MW172570
MW172571
MW172572
MW172573
MW172574
MW172577
MW172579
MW172721
MW172726
MW172729
MW172731
MW172732
MW172734
MW172736
MW172740
MW172744
MW172745
MW172749
MW172750
MW172751
MW172752
MW172753
MW172755
MW172756
MW172758
MW172759
MW172761
MW172763
MW172765
MW172766
MW172767
MW172768
MW172770
MW172771
MW172815
MW172816
MW172817
MW172818
MW172819
MW172820
MW181436
MW181438
MW181440
MW181442
MW181445
MW181446
MW181447
MW181449
MW181451
MW181455
MW181456
MW181460
MW181461
MW181462
MW181463
MW181465
MW181468
MW181469
MW181478
MW181481
MW181483
MW181485
MW181486
MW181487
MW181488
MW181489
MW181490
MW181492
MW181493
MW181496
MW181497
MW181501
MW181502
MW181504
MW181512
MW181513
MW181514
MW181515
MW181519
MW181520
MW181521
MW181526
MW181528
MW181529
MW181531
MW181532
MW181534
MW181536
MW181537
MW181541
MW181543
MW181545
MW181547
MW181548
MW181549
MW181551
MW181552
MW181554
MW181555
MW181559
MW181566
MW181568
MW190172
MW190173
MW190174
MW190175
MW190176
MW190178
MW190179
MW190180
MW190181
MW190184
MW190185
MW190186
MW190187
MW190189
MW190192
MW210952
MW210954
MW210957
MW210958
MW210961
MW210962
MW210963
MW210964
MW210965
MW210968
MW210971
MW210972
MW241176
MW241177
MW241182
MW241190
MW241193
MW241196
MW241202
MW241204
MW241329
MW241330
MW241331
MW241334
MW241337
MW241339
MW241339
MW241340
MW241341
MW241343
MW241344
MW241345
MW241345
MW241348
MW241349
MW241352
MW241353
MW241353
MW241354
MW241355
MW241356
MW241357
MW241359
MW241363
MW241364
MW241365
MW241367
MW241368
MW241369
MW241372
MW241373
MW241378
MW241379
MW241380
MW241385
MW241386
MW265605
MW265606
MW265611
MW265612
MW265613
MW265614
MW265624
MW265625
MW265627
MW265629
MW265631
MW265632
MW265634
MW265635
MW265637
MW265639
MW265641
MW265643
MW265644
MW265645
MW265646
MW265647
MW265648
MW265653
MW265656
MW265657
MW265659
MW265660
MW265661
MW265662
MW290938
MW290940
MW290941
MW290942
MW290943
MW290950
MW290951
MW290956
MW290957
MW290959
MW290960
MW290961
MW290966
MW346307
MW346310
MW346311
MW346313
MW346324
MW346325
MW346328
MW346331
MW346348
MW346349
MW346351
MW346359
MW346361
MW346366
MW346369
MW375966
MW375967
MW375968
MW375970
MW375974
MW375976
MW375977
MW375978
MW375979
MW375981
MW375982
MW375987
MW375988
MW375990
MW375991
MW375992
MW421921
MW421923
MW421927
MW421928
MW421929
MW421931
MW421933
MW421934
MW421936
MW421937
MW421938
MW421940
MW421942
MW421943
MW421948
MW421950
MW421952
MW421957
MW421958
MW421959
MW421961
MW421962
MW421963
MW421967
MW421968
MW421973
MW421974
MW421977
MW424886
MW424887
MW424888
MW424891
MW424892
MW424894
MW424897
MW424898
MW424902
MW424904
MW424906
MW424907
MW424908
MW424911
MW424914
MW424919
MW424920
MW424929
MW424930
MW424931
MW424932
MW424934
MW424937
MW424939
MW424942
MW424944
MW424950
MW424956
MW424957
MW424958
MW424962
MW424966
MW424968
MW424969
MW424970
MW424972
MW424973
MW424975
MW424977
MW424978
MW424979
MW424982
MW424983
MW449268
MW449269
MW449271
MW449274
MW449276
MW449277
MW449278
MW449279
MW449280
MW449281
MW449282
MW449283
MW449285
MW449289
MW449291
MW449292
MW449295
MW449296
MW449297
MW449298
MW449301
MW449302
MW449303
MW449304
MW449306
MW449307
MW449309
MW449310
MW449312
MW449314
MW449315
MW449316
MW449317
MW449319
MW449322
MW449324
MW449325
MW449326
MW449329
MW449337
MW449338
MW449342
MW449343
MW449344
MW449346
MW449350
MW449351
MW449352
MW449354
MW449357
MW449358
MW449359
MW449361
MW449365
MW449366
MW449368
MW449372
MW449378
MW449382
MW449384
MW449386
MW449387
MW449388
MW449392
MW449394
MW449396
MW449398
MW449399
MW449400
MW449402
MW449404
MW449406
MW449408
MW449409
MW449410
MW449412
MW449413
MW449414
MW449415
MW449416
MW449418
MW449419
MW449421
MW449422
MW449423
MW449424
MW449425
MW449427
MW449428
MW449429
MW449431
MW449434
MW449435
MW449440
MW449442
MW449443
MW449444
MW449447
MW449448
MW449449
MW449450
MW449452
MW449456
MW449460
MW449461
MW449463
MW449466
MW449467
MW449469
MW449470
MW476532
MW476533
MW476534
MW476535
MW476537
MW476538
MW476540
MW476542
MW476544
MW476545
MW476547
MW476550
MW476552
MW476553
MW476554
MW476557
MW476558
MW476560
MW476566
MW476586
MW476589
MW476590
MW476595
MW476596
MW476597
MW476599
MW476600
MW476602
MW476603
MW476605
MW476606
MW476609
MW476610
MW476612
MW476613
MW476618
MW476619
MW476620
MW476621
MW476622
MW476623
MW476625
MW476627
MW476628
MW476629
MW476630
MW476632
MW476634
MW476635
MW476636
MW476641
MW476642
MW476643
MW476644
MW476646
MW476649
MW476651
MW476653
MW476657
MW505006
MW505007
MW505009
MW505010
MW505012
MW505013
MW505014
MW505016
MW505017
MW505020
MW505022
MW505024
MW505025
MW505026
MW505027
MW505028
MW505029
MW505030
MW505032
MW505036
MW505039
MW505041
MW505042
MW505044
MW505046
MW505047
MW505049
MW505050
MW505052
MW505053
MW505054
MW505056
MW505057
MW505058
MW505059
MW505064
MW505067
MW505068
MW505069
MW505073
MW505075
MW505077
MW505079
MW505081
MW505083
MW505084
MW505085
MW505086
MW505087
MW505088
MW505090
MW505091
MW505092
MW505094
MW505103
MW505114
MW505116
MW505118
MW505121
MW505125
MW505126
MW505127
MW505128
MW505130
MW505132
MW505134
MW505415
MW505417
MW505418
MW505419
MW505420
MW505422
MW505423
MW505426
MW505427
MW505429
MW505430
MW505431
MW505432
MW505433
MW505435
MW505436
MW505442
MW505443
MW505445
MW505447
MW505448
MW505449
MW505450
MW505451
MW505452
MW505453
MW505456
MW505458
MW505461
MW505463
MW505464
MW505466
MW505467
MW505468
MW505469
MW505470
MW505471
MW505473
MW505474
MW505477
MW505480
MW505481
MW505801
MW505802
MW505804
MW505810
MW505821
MW505822
MW505823
MW505825
MW505826
MW505829
MW505831
MW505837
MW505838
MW505839
MW505841
MW505842
MW505844
MW505849
MW505851
MW505856
MW505857
MW505858
MW505859
MW505860
MW505861
MW559153
MW559154
MW559156
MW559158
MW559160
MW559161
MW559162
MW559163
MW559168
MW559171
MW559175
MW559176
MW559178
MW559184
MW559186
MW559187
MW559189
MW559196
MW559199
MW559201
MW559202
MW559203
MW559207
MW562686
MW562688
MW562690
MW562693
MW562694
MW562696
MW562699
MW562700
MW562701
MW562702
MW562703
MW562706
MW562709
MW562710
MW562711
MW562712
MW562713
MW562714
MW562718
MW562719
MW562721
MW562724
MW562729
MW562731
MW562732
MW562734
MW562737
MW562739
MW562740
MW562741
MW562745
MW562752
MW562755
MW562756
MW562757
MW562762
MW562765
MW562767
MW562770
MW562771
MW562773
MW562776
MW562777
MW562779
MW562780
MW562781
MW562782
MW562784
MW562786
MW562787
MW562788
MW562790
MW562791
MW562792
MW562793
MW562800
MW566180
MW566183
MW566184
MW566185
MW566186
MW566187
MW566190
MW566191
MW566193
MW566195
MW566196
MW566198
MW566200
MW566201
MW566202
MW566204
MW566205
MW566206
MW566210
MW566218
MW566219
MW566222
MW566223
MW566225
MW566226
MW566229
MW566230
MW566231
MW566232
MW566233
MW566234
MW566236
MW566237
MW566239
MW566243
MW566245
MW566246
MW566248
MW566250
MW566252
MW566253
MW577734
MW577735
MW577737
MW577738
MW577740
MW577742
MW577746
MW577747
MW577748
MW577750
MW577751
MW577752
MW577755
MW577758
MW577761
MW577763
MW577766
MW577767
MW577773
MW577774
MW577775
MW577776
MW577778
MW577779
MW577780
MW577785
MW577786
MW577787
MW577789
MW577792
MW577794
MW577795
MW577797
MW577799
MW577802
MW577803
MW577804
MW577805
MW577807
MW577808
MW577880
MW577881
MW577883
MW577885
MW577888
MW577890
MW577891
MW577895
MW577896
MW577897
MW577898
MW577899
MW577902
MW577904
MW577906
MW577907
MW577908
MW577909
MW577911
MW577916
MW577919
MW577922
MW577924
MW577926
MW577927
MW577929
MW577933
MW577936
MW577937
MW577939
MW577940
MW577941
MW577942
MW577943
MW577944
MW577948
MW577950
MW577953
MW577954
MW577955
MW577956
MW577958
MW577960
MW577961
MW577962
MW577965
MW577966
MW577967
MW577968
MW577969
MW577974
MW577975
MW577976
MW577979
MW577980
MW577981
MW577982
MW577983
MW577986
MW577987
MW577989
MW577990
MW577991
MW577992
MW577993
MW577994
MW577996
MW577998
MW577999
MW578002
MW578003
MW578005
MW578007
MW578008
MW578013
MW578014
MW578015
MW578016
MW578018
MW578022
MW578023
MW578024
MW578026
MW578029
MW578031
MW578034
MW578035
MW578037
MW578039
MW578041
MW578043
MW578046
MW578048
MW578049
MW578050
MW578051
MW578052
MW578053
MW578056
MW578057
MW578058
MW578064
MW578065
MW578067
MW578073
MW578074
MW578078
MW578082
MW578084
MW578085
MW578087
MW578090
MW578091
MW578092
MW578093
MW578094
MW578096
MW578097
MW578101
MW578102
MW578104
MW578105
MW578106
MW578108
MW578112
MW578113
MW578115
MW578117
MW578118
MW578120
MW578121
MW578122
MW578123
MW578128
MW578129
MW578131
MW578132
MW578133
MW578135
MW578137
MW578138
MW578139
MW578140
MW578142
MW578144
MW578145
MW578148
MW578150
MW578151
MW578152
MW578154
MW578160
MW578161
MW578164
MW578170
MW578171
MW578173
MW578175
MW578176
MW578179
MW578182
MW578183
MW578185
MW578189
MW578190
MW578191
MW578194
MW578200
MW578202
MW578203
MW579003
MW579004
MW579007
MW579008
MW579009
MW579010
MW579012
MW579014
MW579015
MW579016
MW579017
MW579018
MW579019
MW579020
MW579021
MW579025
MW579027
MW579030
MW579034
MW579035
MW579037
MW579038
MW579041
MW579042
MW579044
MW579045
MW579046
MW579049
MW579050
MW579052
MW590747
MW590748
MW590749
MW590752
MW590755
MW590761
MW590762
MW590763
MW590764
MW590771
MW590772
MW590773
MW590774
MW590775
MW590779
MW590781
MW590782
MW590784
MW590786
MW590787
MW590790
MW590795
MW590796
MW590798
MW590799
MW590801
MW590802
MW590803
MW616840
MW616841
MW616844
MW616854
MW616860
MW616861
MW616862
MW616864
MW616865
MW616872
MW616873
MW616874
MW648744
MW648745
MW648746
MW648747
MW648749
MW648757
MW648760
MW648761
MW648764
MW648770
MW648773
MW661088
MW661089
MW661093
MW661100
MW661106
MW661108
MW661110
MW661111
MW661112
MW661113
MW661114
MW661120
MW661122
MW661123
MW661124
MW661125
MW661126
MW661127
MW661128
MW661129
MW661132
MW661136
MW661139
MW661142
MW661147
MW662290
MW662293
MW662294
MW662295
MW662297
MW662301
MW662303
MW662307
MW662308
MW662309
MW662310
MW662312
MW662314
MW662315
MW662318
MW662323
MW662325
MW662328
MW662329
MW662336
MW662339
MW662340
MW662343
MW662344
MW662345
MW750762
MW750768
MW750770
MW750772
MW750774
MW750775
MW750776
MW750777
MW750778
MW750781
MW750782
MW750783
MW750784
MW750785
MW750786
MW750787
MW750788
MW750793
MW750794
MW750796
MW750799
MW750800
MW750801
MW750802
MW750803
MW750804
MW750805
MW750807
MW750809
MW750810
MW750812
MW750813
MW750816
MW750817
MW750819
MW750820
MW750822
MW750823
MW750824
MW750825
MW750826
MW750827
MW750828
MW750832
MW750833
MW750834
MW750835
MW750838
MW750839
MW750840
MW750841
MW750844
MW750846
MW750849
MW750851
MW750853
MW750854
MW750859
MW750864
MW750868
MW750870
MW750871
MW750872
MW750873
MW750875
MW750878
MW750879
MW750880
MW750881
MW750882
MW750883
MW750885
MW750886
MW750887
MW750888
MW750891
MW750893
MW750894
MW750896
MW750897
MW750898
MW750899
MW750900
MW750903
MW750904
MW750906
MW750909
MW750911
MW750912
MW750916
MW750917
MW750920
MW750922
MW750932
MW750933
MW750934
MW750935
MW750937
MW750942
MW750944
MW750945
MW750946
MW750947
MW750949
MW750951
MW750953
MW750955
MW750956
MW750957
MW750959
MW750961
MW750966
MW750970
MW750971
MW750973
MW750975
MW750977
MW750981
MW750984
MW750985
MW750986
MW750987
MW750988
MW750989
MW750990
MW750991
MW750992
MW750993
MW750994
MW750995
MW750996
MW750997
MW750999
MW751000
MW751006
MW751007
MW751009
MW751010
MW751012
MW751015
MW751016
MW751017
MW751019
MW751022
MW751027
MW751034
MW751038
MW751040
MW751044
MW751045
MW751047
MW751048
MW751050
MW751052
MW751054
MW751055
MW751056
MW751059
MW751064
MW751065
MW751067
MW751070
MW751071
MW751075
MW751077
MW788778
MW788780
MW788783
MW788784
MW788787
MW788788
MW788790
MW788791
MW788795
MW788797
MW788800
MW788801
MW788803
MW788807
MW788813
MW788816
MW788818
MW788820
MW788821
MW788826
MW788827
MW788828
MW788832
MW788835
MW788836
MW788838
MW788839
MW788843
MW788846
MW788848
MW788849
MW788854
MW788857
MW788859
MW788861
MW788864
MW788865
MW788866
MW788869
MW788872
MW788873
MW788874
MW788875
MW795877
MW795880
MW795882
MW795884
MW795887
MW795888
MW795891
MW795892
MW795895
MW795896
MW795898
MW795900
MW795901
MW795904
MW795906
MW795907
MW795908
MW795909
MW795910
MW795911
MW795913
MW795914
MW795916
MW795917
MW795919
MW795922
MW795927
MW795929
MW795933
MW795934
MW795940
MW795941
MW795945
MW795948
MW795949
MW795950
MW795956
MW795965
MW795966
MW795968
MW795969
MW795970
MW795973
MW795975
MW795976
MW795977
MW795979
MW795980
MW795982
MW795983
MW795984
MW795985
MW795986
MW795987
MW795990
MW795991
MW795993
MW795995
MW795996
MW795997
MW795998
MW796002
MW796004
MW796005
MW796007
MW796010
MW796012
MW796019
MW796022
MW796023
MW796024
MW796025
MW796027
MW796030
MW796031
MW796032
MW796033
MW796034
MW796037
MW837267
MW837269
MW837271
MW837274
MW837275
MW837278
MW837279
MW837280
MW837281
MW837282
MW837283
MW837284
MW837287
MW837289
MW837292
MW837294
MW837295
MW837299
MW837302
MW837305
MW837307
MW837308
MW837309
MW837311
MW837313
MW837315
MW837319
MW837320
MW837322
MW837325
MW837326
MW837329
MW837332
MW837333
MW837334
MW837339
MW837341
MW837344
MW837346
MW837348
MW837354
MW837355
MW837356
MW837357
MW837361
MW837363
MW837366
MW837368
MW837371
MW837372
MW837374
MW837375
MW837376
MW837377
MW837378
MW837380
MW837385
MW837388
MW837390
MW837392
MW837393
MW837396
MW837399
MW837400
MW837402
MW837404
MW837407
MW837410
MW837412
MW837414
MW837417
MW837418
MW837420
MW837422
MW837423
MW837424
MW837425
MW837426
MW837429
MW837430
MW837431
MW837433
MW837434
MW837435
MW837438
MW837439
MW837440
MW837442
MW837444
MW837445
MW837446
MW837449
MW837450
MW837451
MW837453
MW837456
MW837458
MW837459
MW837461
MW837462
MW837464
MW837466
MW837468
MW837469
MW837472
MW837473
MW837474
MW837476
MW837477
MW837478
MW837480
MW837481
MW837482
MW837485
MW837489
MW837493
MW837494
MW837495
MW837499
MW837500
MW837501
MW837502
MW837503
MW837505
MW837506
MW837510
MW837511
MW837513
MW837515
MW837516
MW837517
MW837519
MW837520
MW837522
MW837525
MW837526
MW837527
MW837533
MW837534
MW837537
MW837538
MW837539
MW876910
MW876912
MW876913
MW876914
MW876917
MW876918
MW876919
MW876923
MW876924
MW876928
MW876930
MW876932
MW876938
MW876939
MW876942
MW876945
MW876946
MW876947
MW876950
MW876952
MW876954
MW876959
MW876962
MW876963
MW876965
MW876974
MW876975
MW876976
MW876978
MW876980
MW876986
MW876987
MW876988
MW876989
MW876990
MW876995
MW876999
MW877013
MW877014
MW877016
MW877017
MW877025
MW877030
MW877032
MW877036
MZ008601
MZ008610
MZ008616
MZ008621
MZ008622
MZ008624
MZ008626
MZ008627
MZ008640
MZ008642
MZ008646
MZ008647
MZ008651
MZ008661
MZ008663
MZ008676
MZ008679
MZ008680
MZ008682
MZ008686
MZ008687
MZ008693
MZ008694
MZ008704
MZ008710
MZ008726
MZ008729
MZ008738
MZ008739
MZ008740
MZ089854
MZ089858
MZ089865
MZ089866
MZ089871
MZ089872
MZ089878
MZ089880
MZ089883
MZ089890
MZ089908
MZ089909
MZ089915
MZ089916
MZ089917
MZ089919
MZ089921
MZ089929
MZ089932
MZ089939
MZ089940
MZ089941
MZ089942
MZ089943
MZ089946
MZ089951
MZ089952
MZ089956
MZ089961
MZ089963
MZ089965
MZ089966
MZ089972
MZ089974
MZ089977
MZ189534
MZ189543
MZ189545
MZ189551
MZ189564
MZ189571
MZ189576
MZ189582
MZ189589
MZ189591
MZ189599
MZ189600
MZ189604
MZ189611
MZ189622
MZ189630
MZ189642
MZ189647
MZ189650
MZ189654
MZ261542
MZ261544
MZ261545
MZ261549
MZ261553
MZ261554
MZ261557
MZ261559
MZ261563
MZ261568
MZ261573
MZ261574
MZ261577
MZ261580
MZ261584
MZ261585
MZ261588
MZ261597
MZ261598
MZ261602
MZ261604
MZ264788
MZ264789
MZ264790
MZ264792
MZ264794
MZ264795
MZ264797
MZ264801
MZ264803
MZ264805
MZ264807
MZ264809
MZ264811
MZ264813
MZ264815
MZ264818
MZ264819
MZ264820
MZ264827
MZ264829
MZ264830
MZ264831
MZ264842
MZ294948
MZ294950
MZ294953
MZ294958
MZ294962
MZ294963
MZ294968
MZ294970
MZ294971
MZ294972
MZ294976
MZ294977
MZ294982
MZ294982
MZ294985
MZ294991
MZ294994
MZ295009
MZ295013
MZ295014
MZ295016
MZ295019
MZ295020
MZ295023
MZ295026
MZ295030
MZ295032
MZ295033
MZ295037
MZ295039
MZ295042
MZ295043
MZ295044
MZ295045
MZ295046
MZ295052
MZ295054
MZ295055
MZ295058
MZ295062
MZ295067
MZ295071
MZ295071
MZ295074
MZ295085
MZ295087
MZ295088
MZ295091
MZ295095
MZ295096
MZ295102
MZ295103
MZ295105
MZ295106
MZ295108
MZ295110
MZ295112
MZ295113
MZ295113
MZ295114
MZ295116
MZ295119
MZ295120
MZ295122
MZ295123
MZ295124
MZ295127
MZ295132
MZ295133
MZ295134
MZ295138
MZ295143
MZ295144
MZ295145
MZ295146
MZ295147
MZ295152
MZ295155
MZ295155
MZ295156
MZ295159
MZ295164
MZ295168
MZ295171
MZ295172
MZ295173
MZ295174
MZ295175
MZ295177
MZ295179
MZ295183
MZ295184
MZ295185
MZ295189
MZ360040
MZ360042
MZ360058
MZ362884
MZ362886
MZ362891
MZ362896
MZ362899
MZ362901
MZ362903
MZ362905
MZ362906
MZ362907
MZ362909
MZ362910
MZ362912
MZ362913
MZ362914
MZ362918
MZ362920
MZ362921
MZ362922
MZ362923
MZ362924
MZ362925
MZ362926
MZ362927
MZ362928
MZ362929
MZ362930
MZ362931
MZ362932
MZ362933
MZ362934
MZ362935
MZ362939
MZ362941
MZ362943
MZ362945
MZ362948
MZ362952
MZ362954
MZ362957
MZ362961
MZ362962
MZ362964
MZ362965
MZ362969
MZ362970
MZ362971
MZ362972
MZ362973
MZ362976
MZ362981
MZ362982
MZ362983
MZ362984
MZ362985
MZ362987
MZ362989
MZ362993
MZ362999
MZ363003
MZ363006
MZ363007
MZ363009
MZ363012
MZ363014
MZ363016
MZ363017
MZ363018
MZ363019
MZ363020
MZ363022
MZ363025
MZ363028
MZ363032
MZ363036
MZ363037
MZ363038
MZ363040
MZ363042
MZ363045
MZ363048
MZ363049
MZ363050
MZ363054
MZ363060
MZ363063
MZ363066
MZ363067
MZ363073
MZ363074
MZ363076
MZ363077
MZ363078
MZ363079
MZ363080
MZ363081
MZ363083
MZ363085
MZ363086
MZ363087
MZ363088
MZ363090
MZ363091
MZ363092
MZ363093
MZ363099
MZ363101
MZ363103
MZ363107
MZ363108
MZ363112
MZ363114
MZ363115
MZ363116
MZ363117
MZ366557
MZ366558
MZ366561
MZ366569
MZ366570
MZ366575
MZ366577
MZ366582
MZ366583
MZ366584
MZ366589
MZ366591
MZ366595
MZ366599
MZ366600
MZ366602
MZ366603
MZ366606
MZ366607
MZ366608
MZ366612
MZ366613
MZ366617
MZ366619
MZ366624
MZ366626
MZ366635
MZ366640
MZ366641
MZ366642
MZ366643
MZ366646
MZ366648
MZ366649
MZ366652
MZ366655
MZ366660
MZ366661
MZ366662
MZ366665
MZ366669
MZ366670
MZ366672
MZ366680
MZ366684
MZ366685
MZ366688
MZ366692
MZ366694
MZ366697
MZ366699
MZ366701
MZ366702
MZ366706
MZ366708
MZ366712
MZ366715
MZ366731
MZ366734
MZ366740
MZ366743
MZ373337
MZ373341
MZ373348
MZ373353
MZ373355
MZ373360
MZ373364
MZ373366
MZ373369
MZ373376
MZ373379
MZ373381
MZ373382
MZ373390
MZ373391
MZ373393
MZ373399
MZ373408
MZ373410
MZ373412
MZ373421
MZ373422
MZ373423
MZ373425
MZ373435
MZ373436
MZ373438
MZ373439
MZ373446
MZ373449
MZ373455
MZ373458
MZ373459
MZ373462
MZ373463
MZ373466
MZ373469
MZ373470
MZ373471
MZ373472
MZ373480
MZ373484
MZ373487
MZ373496
MZ373499
MZ373500
MZ373502
MZ373503
MZ373505
MZ373512
MZ373513
MZ373517
MZ373520
MZ373526
MZ373528
MZ373529
MZ373533
MZ373536
MZ373539
MZ373541
MZ373547
MZ373551
MZ373552
MZ373557
MZ373558
MZ373561
MZ373562
MZ373563
MZ373566
MZ373567
MZ373574
MZ373581
MZ373582
MZ373588
MZ373589
MZ373590
MZ373592
MZ373597
MZ373602
MZ373613
MZ373614
MZ373617
MZ373618
MZ373629
MZ373630
MZ373632
MZ373633
MZ373634
MZ373635
MZ373636
MZ373637
MZ373642
MZ373644
MZ373646
MZ373655
MZ373657
MZ373660
MZ373664
MZ373670
MZ373674
MZ373677
MZ373685
MZ373694
MZ373697
MZ373699
MZ373700
MZ373703
MZ373704
MZ373708
MZ373713
MZ373714
MZ373717
MZ373725
MZ373735
MZ373738
MZ373740
MZ373746
MZ373747
MZ373753
MZ373759
MZ373762
MZ373771
MZ373774
MZ373776
MZ373782
MZ373785
MZ373789
MZ373792
MZ373794
MZ373795
MZ373796
MZ373805
MZ373819
MZ373820
MZ373824
MZ373829
MZ373830
MZ373838
MZ373840
MZ373843
MZ373844
MZ373848
MZ373855
MZ373861
MZ373864
MZ373873
MZ373881
MZ373885
MZ373892
MZ373903
MZ373908
MZ373913
MZ373915
MZ373916
MZ373920
MZ376760
MZ376761
MZ376763
MZ376764
MZ376765
MZ376767
MZ376768
MZ376769
MZ376771
MZ376772
MZ376777
MZ376779
MZ376781
MZ376782
MZ376783
MZ376785
MZ376788
MZ376791
MZ376793
MZ376806
MZ376811
MZ376815
MZ376816
MZ376818
MZ376819
MZ376820
MZ376824
MZ376828
MZ376833
MZ376835
MZ376836
MZ376842
MZ376847
MZ376849
MZ376852
MZ376853
MZ376858
MZ376859
MZ376862
MZ376865
MZ376866
MZ376868
MZ376872
MZ376873
MZ376875
MZ376878
MZ376880
MZ376884
MZ376885
MZ376889
MZ376894
MZ376901
MZ376904
MZ376905
MZ376908
MZ376916
MZ376918
MZ397306
MZ397309
MZ397378
MZ397433
MZ397472
MZ397498
MZ397517
MZ397522
MZ397532
MZ397533
MZ397540
MZ397567
MZ397576
MZ437131
MZ437136
MZ437140
MZ437144
MZ437146
MZ437147
MZ437148
MZ437149
MZ437151
MZ437156
MZ437157
MZ437159
MZ437168
MZ437171
MZ437173
MZ437176
MZ437177
MZ437180
MZ437191
MZ437200
MZ437204
MZ437205
MZ437208
MZ437213
MZ437224
MZ437226
MZ437230
MZ437232
MZ437233
MZ437239
MZ437240
MZ437248
MZ437249
MZ437250
MZ437253
MZ437254
MZ437256
MZ437258
MZ437259
MZ437264
MZ437267
MZ437268
MZ437270
MZ437271
MZ437277
MZ437284
MZ437286
MZ437288
MZ437292
MZ437298
MZ437299
MZ437306
MZ437307
MZ437318
MZ437319
MZ437328
MZ437331
MZ437333
MZ437338
MZ437339
MZ437342
MZ437344
MZ437349
MZ437350
MZ437353
MZ437354
MZ437356
MZ437358
MZ437363
MZ442387
MZ442389
MZ442390
MZ442394
MZ442395
MZ442398
MZ442400
MZ442401
MZ442402
MZ442403
MZ442405
MZ442406
MZ442407
MZ442409
MZ442412
MZ442413
MZ442415
MZ442416
MZ442428
MZ442430
MZ442431
MZ442433
MZ442434
MZ442443
MZ442444
MZ442445
MZ442446
MZ442447
MZ442448
MZ442453
MZ442454
MZ442455
MZ442457
MZ444145
MZ444147
MZ444152
MZ444159
MZ444161
MZ444163
MZ444169
MZ444171
MZ444179
MZ444182
MZ444183
MZ444192
MZ444193
MZ444194
MZ444201
MZ444233
MZ444234
MZ444235
MZ444237
MZ444240
MZ444243
MZ444245
MZ444249
MZ444251
MZ444252
MZ444256
MZ444257
MZ444261
MZ444267
MZ444268
MZ444274
MZ444277
MZ444282
MZ444287
MZ444289
MZ444292
MZ444296
MZ444299
MZ444300
MZ444307
MZ444315
MZ444318
MZ444324
MZ444334
MZ444335
MZ444337
MZ444348
MZ444352
MZ444353
MZ444356
MZ444367
MZ444368
MZ444369
MZ444374
MZ444378
MZ444387
MZ444388
MZ444390
MZ444395
MZ444398
MZ444401
MZ444402
MZ444406
MZ444410
MZ444413
MZ444417
MZ444418
MZ444421
MZ444422
MZ444427
MZ444431
MZ444432
MZ444439
MZ444440
MZ444441
MZ444442
MZ444444
MZ444445
MZ444448
MZ444449
MZ444451
MZ444453
MZ444454
MZ444459
MZ444462
MZ444464
MZ444467
MZ444471
MZ444475
MZ444476
MZ444478
MZ444481
MZ444482
MZ444483
MZ444486
MZ444487
MZ444489
MZ444491
MZ444493
MZ444497
MZ444498
MZ444500
MZ444503
MZ444504
MZ444509
MZ444513
MZ444517
MZ444520
MZ444527
MZ444529
MZ444530
MZ444531
MZ444532
MZ444536
MZ444537
MZ444540
MZ444544
MZ444545
MZ444550
MZ444551
MZ444555
MZ444562
MZ444567
MZ444573
MZ444578
MZ444579
MZ462375
MZ462378
MZ462381
MZ462383
MZ462385
MZ462387
MZ462389
MZ462390
MZ462393
MZ462398
MZ462400
MZ462401
MZ462402
MZ462403
MZ462404
MZ462406
MZ462407
MZ462408
MZ462409
MZ462412
MZ462413
MZ462415
MZ462417
MZ462421
MZ462423
MZ462426
MZ462427
MZ462431
MZ462432
MZ462433
MZ462435
MZ462436
MZ462437
MZ462443
MZ462444
MZ462446
MZ462453
MZ462454
MZ462456
MZ462457
MZ462458
MZ462470
MZ462472
MZ462475
MZ462477
MZ462478
MZ462481
MZ462482
MZ462483
MZ462484
MZ462488
MZ462493
MZ462497
MZ462499
MZ462500
MZ462501
MZ462504
MZ462505
MZ462506
MZ462508
MZ462509
MZ462512
MZ462516
MZ462517
MZ462519
MZ462522
MZ462524
MZ462526
MZ462531
MZ462534
MZ462535
MZ462543
MZ462545
MZ462548
MZ462556
MZ462557
MZ462558
MZ462563
MZ462564
MZ462566
MZ462577
MZ462578
MZ462579
MZ462580
MZ462581
MZ462583
MZ462587
MZ462589
MZ462593
MZ462594
MZ462595
MZ462599
MZ462600
MZ462601
MZ462603
MZ462604
MZ462605
MZ462606
MZ462608
MZ462611
MZ462612
MZ462613
MZ462614
MZ462617
MZ462618
MZ462620
MZ462622
MZ462623
MZ462624
MZ462625
MZ462626
MZ462628
MZ462629
MZ462630
MZ462638
MZ462640
MZ462650
MZ462651
MZ462656
MZ462657
MZ462659
MZ462663
MZ462670
MZ462673
MZ462674
MZ462675
MZ462676
MZ462680
MZ462693
MZ462697
MZ462699
MZ462700
MZ462701
MZ462702
MZ462705
MZ462706
MZ462708
MZ462710
MZ462712
MZ462713
MZ462714
MZ462716
MZ462719
MZ462721
MZ462722
MZ462725
MZ462727
MZ462728
MZ462735
MZ462737
MZ462739
MZ462740
MZ462741
MZ462742
MZ462745
MZ462749
MZ462750
MZ462753
MZ462758
MZ462759
MZ462761
MZ462765
MZ462767
MZ462769
MZ462774
MZ462778
MZ462784
MZ462785
MZ462787
MZ462788
MZ462791
MZ462792
MZ462795
MZ462796
MZ462798
MZ462800
MZ462802
MZ462814
MZ462817
MZ462820
MZ462824
MZ462825
MZ462826
MZ462829
MZ462833
MZ462835
MZ462840
MZ462842
MZ462845
MZ462846
MZ462847
MZ462848
MZ462851
MZ462852
MZ462853
MZ462855
MZ462857
MZ462858
MZ462859
MZ462860
MZ462861
MZ462862
MZ462863
MZ462864
MZ462868
MZ462871
MZ462874
MZ462875
MZ462876
MZ462877
MZ462878
MZ462879
MZ462880
MZ462886
MZ462887
MZ462892
MZ462896
MZ462898
MZ462900
MZ462901
MZ462907
MZ462908
MZ462909
MZ462910
MZ462913
MZ462918
MZ462919
MZ462925
MZ470738
MZ470742
MZ470743
MZ470744
MZ470745
MZ470746
MZ470747
MZ470749
MZ470750
MZ470757
MZ470758
MZ470767
MZ470772
MZ470774
MZ470777
MZ470779
MZ470781
MZ470784
MZ470789
MZ470793
MZ470799
MZ470801
MZ470804
MZ470806
MZ470811
MZ470813
MZ470815
MZ470816
MZ470818
MZ470821
MZ470823
MZ470827
MZ470828
MZ470830
MZ470832
MZ470837
MZ470843
MZ471385
MZ471389
MZ471391
MZ471393
MZ471395
MZ471403
MZ471404
MZ471405
MZ471411
MZ471415
MZ471418
MZ471422
MZ471425
MZ471429
MZ471433
MZ471435
MZ471440
MZ471441
MZ471443
MZ471444
MZ471445
MZ471447
MZ471449
MZ471450
MZ471458
MZ471467
MZ471469
MZ471474
MZ471478
MZ471479
MZ471481
MZ471482
MZ471485
MZ471488
MZ471491
MZ471492
MZ471495
MZ471497
MZ471498
MZ471499
MZ471503
MZ471504
MZ471509
MZ471510
MZ471511
MZ471513
MZ471514
MZ471515
MZ471516
MZ471520
MZ471523
MZ471532
MZ471536
MZ471537
MZ471539
MZ471541
MZ471547
MZ471548
MZ471552
MZ471553
MZ471554
MZ471555
MZ471556
MZ471557
MZ471558
MZ471559
MZ471563
MZ471564
MZ471567
MZ471571
MZ471572
MZ471576
MZ471579
MZ471580
MZ471583
MZ471586
MZ471591
MZ471592
MZ471606
MZ471612
MZ471613
MZ471616
MZ471617
MZ471624
MZ471625
MZ471626
MZ471627
MZ471628
MZ471647
MZ471652
MZ471655
MZ471656
MZ471663
MZ471671
MZ471678
MZ471679
MZ471684
MZ471685
MZ471686
MZ471687
MZ471690
MZ471691
MZ471700
MZ471703
MZ471707
MZ471711
MZ471718
MZ471720
MZ471724
MZ471726
MZ471737
MZ471742
MZ471744
MZ471748
MZ471750
MZ471752
MZ471754
MZ471760
MZ471761
MZ471764
MZ471767
MZ471770
MZ471771
MZ471775
MZ471776
MZ471779
MZ471781
MZ471782
MZ471785
MZ471791
MZ471792
MZ471798
MZ471800
MZ471803
MZ471806
MZ471819
MZ471820
MZ471832
MZ471834
MZ471839
MZ471843
MZ471844
MZ471845
MZ471853
MZ471855
MZ471857
MZ471859
MZ471862
MZ471866
MZ471868
MZ471870
MZ471873
MZ471876
MZ471877
MZ471878
MZ471879
MZ471880
MZ471883
MZ471884
MZ471885
MZ471886
MZ471888
MZ471890
MZ471893
MZ471899
MZ471903
MZ471907
MZ471908
MZ471909
MZ471915
MZ471917
MZ471919
MZ471934
MZ471937
MZ471938
MZ471939
MZ471944
MZ471949
MZ471956
MZ471957
MZ471964
MZ471967
MZ471971
MZ471974
MZ471979
MZ471980
MZ471983
MZ471986
MZ471987
MZ471995
MZ471997
MZ471998
MZ471999
MZ472002
MZ472005
MZ472006
MZ472007
MZ472010
MZ472012
MZ472018
MZ472019
MZ472021
MZ472022
MZ472024
MZ472026
MZ472028
MZ472033
MZ472034
MZ472035
MZ472037
MZ472038
MZ472040
MZ472041
MZ472042
MZ472044
MZ472046
MZ472047
MZ472048
MZ472050
MZ472051
MZ472053
MZ472057
MZ472058
MZ472059
MZ472061
MZ472062
MZ472064
MZ472071
MZ472073
MZ472076
MZ472077
MZ472079
MZ472080
MZ472084
MZ472086
MZ475420
MZ475421
MZ475423
MZ475424
MZ475427
MZ475443
MZ475446
MZ475447
MZ475448
MZ475452
MZ475458
MZ475462
MZ475472
MZ475473
MZ475475
MZ475483
MZ475484
MZ475486
MZ475487
MZ475490
MZ475492
MZ475495
MZ475496
MZ475497
MZ475499
MZ475504
MZ475505
MZ475508
MZ475509
MZ475512
MZ475518
MZ475520
MZ475523
MZ475526
MZ475529
MZ475530
MZ475531
MZ475534
MZ475535
MZ475540
MZ475544
MZ475545
MZ475546
MZ475552
MZ475553
MZ475555
MZ475556
MZ475557
MZ475566
MZ475568
MZ475570
MZ475575
MZ475580
MZ475582
MZ475584
MZ475585
MZ475595
MZ475599
MZ475603
MZ475606
MZ475608
MZ475610
MZ475613
MZ475615
MZ475617
MZ475618
MZ475619
MZ475620
MZ475621
MZ475628
MZ475629
MZ475632
MZ475634
MZ475638
MZ475642
MZ475645
MZ475649
MZ475651
MZ475654
MZ475663
MZ475664
MZ475670
MZ475679
MZ475681
MZ475685
MZ475688
MZ489813
MZ489817
MZ489821
MZ489829
MZ489830
MZ489832
MZ489834
MZ489837
MZ489838
MZ489842
MZ489849
MZ489855
MZ489857
MZ489869
MZ489873
MZ489882
MZ489884
MZ489888
MZ489894
MZ489897
MZ489902
MZ489904
MZ489905
MZ489906
MZ489917
MZ489918
MZ489919
MZ489920
MZ489926
MZ489929
MZ489931
MZ489938
MZ489944
MZ489952
MZ489955
MZ489958
MZ489964
MZ489969
MZ489971
MZ489977
MZ489981
MZ489986
MZ489987
MZ489993
MZ489999
MZ490000
MZ490009
MZ490012
MZ490014
MZ490015
MZ490016
MZ490018
MZ490020
MZ490024
MZ490026
MZ490028
MZ490030
MZ490034
MZ490037
MZ490038
MZ490040
MZ490042
MZ490049
MZ490054
MZ490055
MZ490057
MZ490062
MZ490064
MZ490065
MZ490066
MZ490074
MZ490077
MZ490083
MZ490084
MZ490088
MZ490089
MZ490091
MZ490098
MZ490103
MZ490107
MZ490109
MZ490118
MZ490122
MZ490127
MZ490129
MZ490130
MZ490131
MZ490136
MZ490137
MZ490138
MZ490142
MZ490144
MZ490145
MZ490147
MZ490149
MZ490151
MZ490157
MZ490164
MZ490168
MZ490169
MZ490171
MZ490174
MZ490178
MZ490179
MZ490181
MZ490184
MZ490185
MZ490186
MZ490187
MZ490195
MZ490196
MZ490198
MZ490201
MZ490202
MZ490204
MZ490205
MZ490206
MZ490207
MZ490210
MZ490212
MZ490217
MZ490220
MZ490225
MZ490228
MZ490229
MZ490230
MZ490231
MZ490232
MZ490234
MZ490238
MZ490241
MZ490242
MZ490245
MZ490250
MZ490251
MZ490252
MZ490253
MZ490256
MZ490262
MZ490263
MZ490265
MZ490270
MZ490272
MZ490276
MZ490279
MZ490281
MZ490283
MZ490284
MZ490285
MZ490288
MZ490295
MZ490298
MZ490306
MZ490310
MZ490313
MZ490320
MZ490322
MZ490324
MZ490326
MZ490335
MZ490337
MZ490338
MZ490340
MZ490341
MZ490347
MZ490349
MZ490350
MZ490351
MZ490352
MZ490357
MZ490366
MZ490368
MZ490369
MZ490372
MZ490375
MZ490378
MZ490381
MZ490382
MZ490384
MZ490388
MZ490389
MZ490392
MZ490395
MZ490396
MZ490397
MZ505983
MZ505986
MZ505988
MZ506002
MZ506009
MZ506091
MZ506099
MZ506102
MZ506122
MZ506132
MZ506152
MZ506162
MZ506182
MZ506208
MZ506237
MZ506240
MZ506242
MZ506276
MZ506350
MZ506353
MZ506356
MZ506358
MZ506359
MZ506372
MZ506373
MZ506375
MZ506376
MZ506379
MZ506380
MZ506382
MZ506389
MZ506390
MZ506391
MZ506396
MZ506402
MZ506404
MZ506405
MZ506406
MZ506409
MZ506410
MZ506411
MZ506412
MZ506418
MZ506420
MZ506421
MZ506424
MZ506426
MZ506433
MZ506442
MZ506445
MZ506447
MZ506451
MZ506453
MZ506457
MZ506462
MZ506464
MZ506466
MZ506468
MZ506472
MZ506473
MZ506475
MZ506476
MZ506481
MZ506490
MZ506501
MZ506506
MZ506516
MZ506521
MZ506523
MZ506532
MZ506533
MZ506534
MZ506543
MZ506544
MZ506546
MZ506547
MZ506548
MZ506551
MZ506558
MZ506559
MZ506564
MZ506569
MZ506574
MZ506578
MZ506579
MZ506581
MZ506583
MZ506586
MZ506588
MZ506590
MZ506597
MZ506598
MZ506599
MZ506600
MZ506602
MZ518258
MZ518259
MZ518266
MZ518268
MZ518270
MZ518273
MZ518275
MZ518277
MZ518378
MZ518380
MZ518467
MZ518472
MZ518493
MZ518535
MZ518545
MZ518557
MZ518588
MZ518603
MZ518606
MZ518615
MZ518645
MZ518656
MZ518662
MZ518690
MZ518694
MZ518702
MZ518721
MZ518728
MZ518733
MZ518741
MZ518744
MZ518751
MZ518780
MZ647020
MZ647031
MZ647035
MZ647046
MZ647047
MZ647058
MZ647064
MZ647071
MZ647082
MZ647086
MZ647092
MZ647102
MZ647118
MZ647126
MZ647143
MZ647144
MZ647166
MZ647167
MZ647168
MZ647174
MZ647203
MZ647206
MZ647214
MZ647215
MZ647224
MZ647228
MZ647231
MZ647233
MZ647234
MZ647235
MZ647238
MZ647249
MZ647251
MZ647258
MZ647260
MZ647267
MZ647271
MZ647272
MZ647280
MZ647288
MZ647299
MZ647330
MZ647333
MZ647340
MZ647341
MZ647348
MZ647351
MZ647352
MZ647369
MZ647372
MZ647384
MZ647387
MZ647394
MZ647396
MZ647407
MZ647409
MZ647418
MZ647420
MZ647427
MZ647428
MZ647432
MZ647437
MZ647446
MZ647458
MZ647459
MZ647460
MZ647461
MZ670004
MZ670008
MZ670011
MZ670015
MZ670016
MZ670021
MZ670022
MZ670023
MZ670024
MZ670028
MZ670030
MZ670031
MZ670034
MZ670035
MZ670043
MZ670045
MZ670047
MZ670049
MZ670051
MZ670054
MZ670056
MZ670061
MZ670066
MZ670078
MZ670079
MZ670084
MZ670085
MZ670089
MZ670090
MZ670091
MZ670094
MZ670095
MZ670096
MZ670097
MZ670099
MZ670102
MZ670103
MZ670105
MZ670109
MZ670110
MZ670111
MZ670115
MZ670116
MZ683506
MZ683525
MZ683532
MZ683569
MZ683571
MZ683584
MZ683602
MZ683621
MZ683645
MZ683646
MZ683739
MZ683740
MZ683766
MZ683777
MZ683796
MZ683811
MZ683822
MZ683843
MZ683849
MZ724234
MZ724241
MZ724261
MZ724271
MZ724284
MZ724305
MZ724337
MZ724338
MZ724341
MZ724344
MZ724380
MZ724385
MZ724403
MZ728080
MZ728082
MZ728088
MZ728095
MZ728098
MZ728103
MZ728108
MZ728127
MZ728136
MZ728146
MZ728160
MZ728166
MZ728168
MZ728169
MZ728184
MZ728201
MZ728211
MZ728221
MZ728223
MZ728225
MZ728231
MZ728233
MZ728240
MZ728241
MZ728245
MZ728248
MZ728250
MZ728255
MZ728256
MZ728266
MZ728269
MZ728272
MZ728280
MZ728295
MZ728299
MZ728319
MZ728320
MZ728323
MZ728324
MZ728338
MZ728369
MZ728373
MZ728379
MZ728382
MZ728435
MZ728448
MZ728453
MZ728460
MZ728462
MZ728474
MZ728480
MZ728486
MZ728498
MZ728502
MZ728512
MZ728517
MZ728523
MZ728527
MZ731935
MZ731936
MZ731945
MZ731950
MZ731961
MZ731964
MZ731967
MZ731983
MZ731986
MZ731987
MZ732044
MZ732046
MZ732050
MZ732057
MZ732067
MZ732069
MZ732087
MZ732090
MZ732106
MZ746150
MZ746179
MZ746182
MZ746187
MZ746235
MZ746316
MZ746329
MZ746351
MZ746354
MZ746365
MZ746398
MZ746416
MZ746422
MZ746456
MZ746462
MZ746527
MZ746540
MZ746611
MZ746616
MZ746629
MZ746637
MZ842869
MZ842872
MZ842880
MZ842881
MZ842882
MZ842884
MZ842889
MZ842899
MZ842901
MZ842908
MZ842909
MZ842913
MZ842916
MZ842929
MZ842934
MZ842944
MZ842945
MZ842949
MZ842957
MZ842960
MZ842962
MZ842965
MZ842967
MZ842970
MZ855002
MZ914082
MZ914085
MZ914094
MZ914102
MZ914107
MZ914117
MZ914127
MZ914133
MZ914137
MZ914141
MZ914143
MZ914145
MZ914147
MZ914148
MZ914150
MZ914155
MZ914156
MZ914160
MZ914166
MZ914193
MZ914219
MZ914221
MZ914224
MZ914227
MZ914235
MZ914239
MZ914242
MZ914244
MZ914249
MZ914255
MZ914262
MZ914265
MZ914266
MZ914267
MZ914279
MZ914280
MZ914284
MZ914287
MZ914298
MZ914303
MZ914309
MZ914318
MZ914320
MZ914323
MZ914333
MZ914334
MZ914338
MZ914342
MZ914346
MZ914349
MZ914352
MZ914359
MZ914365
MZ914371
MZ914386
MZ914391
MZ930807
MZ930807
OK039639
OK161826
OL368033
OL368033
OL368041
OL368041
OL368704
OL452442
OL452459
OL452771
OL541353
OL541368
OL541387
OL541387
OL541438
OL541893
OL541893
OL550217
OL550217
OL583177
OL694950
OL695104
OL695463
OL695661
OL791518
OL791985
OL902511
OL902511
OL910234
OM111495
OM111495
OM387809
OM401012
ON071033
ON263674
ON511545
OP047199
OP129203
OP129269
OP440955
OP465706
OP998427
OP998570
OQ850685
OQ892733
MZ462490
MZ505981
MZ505982
MZ505987
MZ505990
MZ505991
MZ505992
MZ505993
MZ505995
MZ506000
MZ506001
MZ506003
MZ506004
MZ506005
MZ506006
MZ506014
MZ506016
MZ506018
MZ506019
MZ506025
MZ506029
MZ506031
MZ506036
MZ506038
MZ506040
MZ506044
MZ506045
MZ506048
MZ506051
MZ506053
MZ506058
MZ506059
MZ506061
MZ506062
MZ506064
MZ506065
MZ506070
MZ506072
MZ506075
MZ506077
MZ506078
MZ506079
MZ506081
MZ506082
MZ506083
MZ506084
MZ506086
MZ506089
MZ506093
MZ506095
MZ506098
MZ506104
MZ506105
MZ506108
MZ506110
MZ506113
MZ506114
MZ506115
MZ506117
MZ506118
MZ506128
MZ506130
MZ506133
MZ506135
MZ506137
MZ506139
MZ506149
MZ506151
MZ506154
MZ506155
MZ506156
MZ506159
MZ506164
MZ506166
MZ506167
MZ506168
MZ506169
MZ506172
MZ506173
MZ506174
MZ506176
MZ506177
MZ506179
MZ506180
MZ506181
MZ506195
MZ506197
MZ506200
MZ506201
MZ506204
MZ506207
MZ506210
MZ506214
MZ506218
MZ506220
MZ506223
MZ506225
MZ506231
MZ506236
MZ506239
MZ506241
MZ506249
MZ506254
MZ506258
MZ506259
MZ506260
MZ506261
MZ506263
MZ506269
MZ506271
MZ506272
MZ506273
MZ506274
MZ506278
MZ506280
MZ506283
MZ506285
MZ506286
MZ506288
MZ506289
MZ506290
MZ506292
MZ506293
MZ506299
MZ506304
MZ506306
MZ518379
MZ518383
MZ518387
MZ518388
MZ518389
MZ518390
MZ518391
MZ518392
MZ518394
MZ518396
MZ518397
MZ518399
MZ518401
MZ518406
MZ518407
MZ518408
MZ518411
MZ518412
MZ518415
MZ518416
MZ518418
MZ518421
MZ518422
MZ518426
MZ518427
MZ518429
MZ518430
MZ518431
MZ518432
MZ518433
MZ518437
MZ518438
MZ518439
MZ518440
MZ518444
MZ518445
MZ518446
MZ518447
MZ518456
MZ518457
MZ518459
MZ518461
MZ518463
MZ518464
MZ518466
MZ518468
MZ518470
MZ518473
MZ518475
MZ518476
MZ518479
MZ518480
MZ518482
MZ518484
MZ518487
MZ518490
MZ518491
MZ518492
MZ518495
MZ518496
MZ518497
MZ518498
MZ518500
MZ518501
MZ518515
MZ518516
MZ518517
MZ518528
MZ518530
MZ518533
MZ518536
MZ518537
MZ518538
MZ518541
MZ518543
MZ518544
MZ518547
MZ518554
MZ518556
MZ518560
MZ518566
MZ518567
MZ518570
MZ518572
MZ518573
MZ518574
MZ518575
MZ518580
MZ518583
MZ518584
MZ518590
MZ518592
MZ518594
MZ518595
MZ518596
MZ518598
MZ518602
MZ518605
MZ518607
MZ518611
MZ518612
MZ518624
MZ518625
MZ518626
MZ518627
MZ518628
MZ518629
MZ518630
MZ518637
MZ518643
MZ518644
MZ518647
MZ518650
MZ518651
MZ518653
MZ518654
MZ518659
MZ518664
MZ518667
MZ518670
MZ518671
MZ518673
MZ518675
MZ518676
MZ518689
MZ518696
MZ518698
MZ518700
MZ518703
MZ518704
MZ518707
MZ518708
MZ518710
MZ518711
MZ518712
MZ518713
MZ518716
MZ518720
MZ518726
MZ518729
MZ518730
MZ518732
MZ518735
MZ518736
MZ518737
MZ518738
MZ518739
MZ518740
MZ518742
MZ518743
MZ518746
MZ518748
MZ518749
MZ518753
MZ518758
MZ518762
MZ518763
MZ518766
MZ518770
MZ518771
MZ518773
MZ518775
MZ518779
MZ647015
MZ647017
MZ647021
MZ647023
MZ647034
MZ647037
MZ647044
MZ647051
MZ647062
MZ647085
MZ647088
MZ647089
MZ647090
MZ647091
MZ647093
MZ647096
MZ647103
MZ647104
MZ647107
MZ647108
MZ647109
MZ647111
MZ647115
MZ647120
MZ647121
MZ647125
MZ647134
MZ647136
MZ647142
MZ647153
MZ647170
MZ647171
MZ647173
MZ647175
MZ647178
MZ647180
MZ647181
MZ647188
MZ647191
MZ647193
MZ647195
MZ647197
MZ647198
MZ647204
MZ647211
MZ647212
MZ647217
MZ647222
MZ647226
MZ647239
MZ647240
MZ647246
MZ647250
MZ647256
MZ647259
MZ647270
MZ647277
MZ647281
MZ647289
MZ647292
MZ647293
MZ647295
MZ647297
MZ647303
MZ647307
MZ647311
MZ647312
MZ647316
MZ647321
MZ647325
MZ647350
MZ647368
MZ647370
MZ647375
MZ647376
MZ647392
MZ647395
MZ647402
MZ647405
MZ647411
MZ647413
MZ647415
MZ647422
MZ647423
MZ647425
MZ647426
MZ647429
MZ647433
MZ647440
MZ647452
MZ647462
MZ670009
MZ670058
MZ670073
MZ670112
MZ681651
MZ681652
MZ681654
MZ681655
MZ681656
MZ681657
MZ681658
MZ681659
MZ681665
MZ681666
MZ681671
MZ681673
MZ681675
MZ681676
MZ681677
MZ681679
MZ681680
MZ681681
MZ681683
MZ681685
MZ681686
MZ681687
MZ681690
MZ681692
MZ681697
MZ681699
MZ681700
MZ681701
MZ681704
MZ681706
MZ681709
MZ681710
MZ681712
MZ681719
MZ681723
MZ681726
MZ681727
MZ681729
MZ681732
MZ681733
MZ681734
MZ681735
MZ681737
MZ681743
MZ681745
MZ681747
MZ681750
MZ681751
MZ681752
MZ681754
MZ681755
MZ683499
MZ683501
MZ683502
MZ683509
MZ683512
MZ683518
MZ683521
MZ683526
MZ683528
MZ683534
MZ683535
MZ683538
MZ683540
MZ683545
MZ683549
MZ683553
MZ683555
MZ683556
MZ683559
MZ683562
MZ683563
MZ683564
MZ683567
MZ683568
MZ683572
MZ683575
MZ683577
MZ683582
MZ683587
MZ683588
MZ683594
MZ683595
MZ683599
MZ683600
MZ683603
MZ683604
MZ683606
MZ683608
MZ683614
MZ683615
MZ683619
MZ683622
MZ683623
MZ683625
MZ683627
MZ683631
MZ683632
MZ683634
MZ683636
MZ683643
MZ683644
MZ683649
MZ683650
MZ683652
MZ683655
MZ683656
MZ683658
MZ683661
MZ683662
MZ683663
MZ683667
MZ683668
MZ683671
MZ683672
MZ683675
MZ683676
MZ683677
MZ683679
MZ683680
MZ683682
MZ683686
MZ683690
MZ683692
MZ683693
MZ683701
MZ683702
MZ683703
MZ683706
MZ683708
MZ683710
MZ683711
MZ683714
MZ683715
MZ683718
MZ683721
MZ683723
MZ683726
MZ683728
MZ683733
MZ683738
MZ683745
MZ683746
MZ683747
MZ683749
MZ683750
MZ683753
MZ683754
MZ683759
MZ683762
MZ683763
MZ683771
MZ683778
MZ683780
MZ683781
MZ683783
MZ683784
MZ683786
MZ683787
MZ683793
MZ683794
MZ683795
MZ683797
MZ683802
MZ683805
MZ683806
MZ683808
MZ683810
MZ683813
MZ683817
MZ683818
MZ683819
MZ683821
MZ683823
MZ683824
MZ683825
MZ683829
MZ683832
MZ683833
MZ683834
MZ683836
MZ683838
MZ683839
MZ683841
MZ683844
MZ683846
MZ683847
MZ683848
MZ683851
MZ683852
MZ683854
MZ683859
MZ683861
MZ717798
MZ717799
MZ717801
MZ717803
MZ717807
MZ717808
MZ717810
MZ717812
MZ717813
MZ717815
MZ717816
MZ717817
MZ717819
MZ717822
MZ717825
MZ717826
MZ717827
MZ717829
MZ717830
MZ717835
MZ717836
MZ717837
MZ717838
MZ717839
MZ717840
MZ717845
MZ717846
MZ717851
MZ717854
MZ717855
MZ717858
MZ717860
MZ717862
MZ717866
MZ717867
MZ717870
MZ717871
MZ717872
MZ717876
MZ717878
MZ717879
MZ717880
MZ717881
MZ717883
MZ717884
MZ717885
MZ717886
MZ717887
MZ717889
MZ717894
MZ717895
MZ717896
MZ717898
MZ717899
MZ717901
MZ717902
MZ717904
MZ717906
MZ717907
MZ717910
MZ717912
MZ717914
MZ717919
MZ717921
MZ717923
MZ717925
MZ717926
MZ717931
MZ724309
MZ724319
MZ724328
MZ724389
MZ728083
MZ728085
MZ728087
MZ728089
MZ728091
MZ728094
MZ728099
MZ728101
MZ728106
MZ728107
MZ728116
MZ728118
MZ728121
MZ728123
MZ728124
MZ728125
MZ728128
MZ728130
MZ728132
MZ728133
MZ728138
MZ728140
MZ728142
MZ728144
MZ728148
MZ728152
MZ728156
MZ728157
MZ728163
MZ728164
MZ728167
MZ728173
MZ728175
MZ728177
MZ728180
MZ728182
MZ728186
MZ728187
MZ728188
MZ728189
MZ728191
MZ728192
MZ728197
MZ728206
MZ728207
MZ728210
MZ728212
MZ728213
MZ728217
MZ728227
MZ728232
MZ728239
MZ728247
MZ728249
MZ728251
MZ728252
MZ728253
MZ728260
MZ728261
MZ728263
MZ728265
MZ728267
MZ728273
MZ728281
MZ728283
MZ728286
MZ728287
MZ728290
MZ728292
MZ728293
MZ728296
MZ728300
MZ728302
MZ728303
MZ728304
MZ728306
MZ728307
MZ728308
MZ728315
MZ728316
MZ728322
MZ728327
MZ728329
MZ728331
MZ728332
MZ728334
MZ728335
MZ728336
MZ728341
MZ728342
MZ728343
MZ728345
MZ728349
MZ728354
MZ728356
MZ728359
MZ728360
MZ728361
MZ728362
MZ728365
MZ728370
MZ728374
MZ728375
MZ728376
MZ728380
MZ728381
MZ728383
MZ728384
MZ728386
MZ728389
MZ728391
MZ728394
MZ728397
MZ728398
MZ728399
MZ728400
MZ728404
MZ728406
MZ728408
MZ728413
MZ728415
MZ728417
MZ728420
MZ728421
MZ728423
MZ728424
MZ728428
MZ728431
MZ728432
MZ728433
MZ728434
MZ728439
MZ728445
MZ728447
MZ728449
MZ728450
MZ728451
MZ728454
MZ728455
MZ728456
MZ728459
MZ728464
MZ728465
MZ728466
MZ728467
MZ728468
MZ728470
MZ728473
MZ728475
MZ728477
MZ728481
MZ728482
MZ728484
MZ728487
MZ728489
MZ728490
MZ728493
MZ728494
MZ728497
MZ728505
MZ728514
MZ728516
MZ728518
MZ728519
MZ728528
MZ728537
MZ728539
MZ731938
MZ731943
MZ731955
MZ731956
MZ731959
MZ731963
MZ731968
MZ731973
MZ731977
MZ731979
MZ731984
MZ731990
MZ731994
MZ731996
MZ731999
MZ732003
MZ732007
MZ732010
MZ732016
MZ732018
MZ732026
MZ732028
MZ732031
MZ732032
MZ732039
MZ732049
MZ732053
MZ732058
MZ732060
MZ732068
MZ732073
MZ732077
MZ732089
MZ732091
MZ732094
MZ732095
MZ732097
MZ732108
MZ732109
MZ746143
MZ746146
MZ746147
MZ746149
MZ746151
MZ746152
MZ746159
MZ746163
MZ746166
MZ746172
MZ746174
MZ746176
MZ746177
MZ746192
MZ746194
MZ746196
MZ746199
MZ746200
MZ746202
MZ746203
MZ746205
MZ746206
MZ746208
MZ746209
MZ746210
MZ746212
MZ746215
MZ746216
MZ746219
MZ746226
MZ746227
MZ746230
MZ746231
MZ746234
MZ746239
MZ746241
MZ746247
MZ746249
MZ746250
MZ746252
MZ746256
MZ746259
MZ746264
MZ746269
MZ746270
MZ746276
MZ746279
MZ746280
MZ746285
MZ746286
MZ746287
MZ746291
MZ746292
MZ746293
MZ746295
MZ746298
MZ746302
MZ746304
MZ746308
MZ746311
MZ746312
MZ746313
MZ746315
MZ746321
MZ746324
MZ746327
MZ746334
MZ746335
MZ746337
MZ746350
MZ746352
MZ746355
MZ746357
MZ746358
MZ746359
MZ746363
MZ746364
MZ746366
MZ746369
MZ746372
MZ746376
MZ746378
MZ746383
MZ746384
MZ746386
MZ746388
MZ746389
MZ746391
MZ746393
MZ746399
MZ746402
MZ746404
MZ746408
MZ746412
MZ746414
MZ746417
MZ746420
MZ746421
MZ746423
MZ746431
MZ746432
MZ746434
MZ746436
MZ746441
MZ746443
MZ746444
MZ746446
MZ746451
MZ746452
MZ746459
MZ746467
MZ746471
MZ746484
MZ746485
MZ746486
MZ746492
MZ746495
MZ746496
MZ746500
MZ746504
MZ746506
MZ746508
MZ746524
MZ746529
MZ746530
MZ746532
MZ746533
MZ746535
MZ746538
MZ746539
MZ746541
MZ746542
MZ746543
MZ746546
MZ746548
MZ746551
MZ746552
MZ746554
MZ746559
MZ746560
MZ746562
MZ746563
MZ746565
MZ746566
MZ746567
MZ746578
MZ746579
MZ746585
MZ746586
MZ746593
MZ746601
MZ746608
MZ746614
MZ746617
MZ746618
MZ746619
MZ746621
MZ746626
MZ746630
MZ746635
MZ746636
MZ746642
MZ746643
MZ746644
MZ746647
MZ746651
MZ746656
MZ746659
MZ746660
MZ746661
MZ746663
MZ746664
MZ769399
MZ769403
MZ769409
MZ769413
MZ769415
MZ769417
MZ769418
MZ769432
MZ769433
MZ769436
MZ769437
MZ769440
MZ769441
MZ769443
MZ769445
MZ769446
MZ769448
MZ769449
MZ769455
MZ769458
MZ769460
MZ769462
MZ769463
MZ769468
MZ769479
MZ769482
MZ769483
MZ769484
MZ769497
MZ769511
MZ769517
MZ769519
MZ769521
MZ817659
MZ817660
MZ817661
MZ817662
MZ817664
MZ817667
MZ817670
MZ817672
MZ817673
MZ817677
MZ817678
MZ817679
MZ817681
MZ817683
MZ817686
MZ817688
MZ817689
MZ817690
MZ817691
MZ817693
MZ817694
MZ817697
MZ817708
MZ817710
MZ817711
MZ817715
MZ817717
MZ817718
MZ817720
MZ817722
MZ817724
MZ817725
MZ817732
MZ817734
MZ817738
MZ817743
MZ817748
MZ817750
MZ817755
MZ817756
MZ817757
MZ817760
MZ817767
MZ817771
MZ817772
MZ817773
MZ817778
MZ817779
MZ817780
MZ817783
MZ817785
MZ817792
MZ817793
MZ817794
MZ817795
MZ817796
MZ817797
MZ817799
MZ817800
MZ817805
MZ817807
MZ817809
MZ817816
MZ817817
MZ817824
MZ817828
MZ817831
MZ817832
MZ817839
MZ817849
MZ817852
MZ817854
MZ817862
MZ817865
MZ817871
MZ817873
MZ817877
MZ817879
MZ817881
MZ817890
MZ817895
MZ817901
MZ817904
MZ817905
MZ817908
MZ817911
MZ817913
MZ817914
MZ817916
MZ817919
MZ817920
MZ817922
MZ817928
MZ817934
MZ817939
MZ834673
MZ834674
MZ834675
MZ834676
MZ834677
MZ834679
MZ834680
MZ834682
MZ834683
MZ834686
MZ834690
MZ834695
MZ834697
MZ834699
MZ834701
MZ834702
MZ834705
MZ834706
MZ834707
MZ834708
MZ834709
MZ834712
MZ834716
MZ834718
MZ834725
MZ834726
MZ834733
MZ834736
MZ834739
MZ834742
MZ834743
MZ834745
MZ834746
MZ834749
MZ834750
MZ834755
MZ834756
MZ834758
MZ834759
MZ834761
MZ834762
MZ834763
MZ834766
MZ834768
MZ834769
MZ834772
MZ834775
MZ834778
MZ834782
MZ834783
MZ834789
MZ834791
MZ834794
MZ834801
MZ834804
MZ834806
MZ834807
MZ834808
MZ834809
MZ834813
MZ834815
MZ834817
MZ834818
MZ834820
MZ834822
MZ834823
MZ834825
MZ834826
MZ834827
MZ834829
MZ834830
MZ834831
MZ834837
MZ834838
MZ834843
MZ834845
MZ834848
MZ834849
MZ834852
MZ834853
MZ834854
MZ834859
MZ834860
MZ834861
MZ834862
MZ834865
MZ834868
MZ834873
MZ834874
MZ834877
MZ834878
MZ834879
MZ834881
MZ834883
MZ834885
MZ834889
MZ834893
MZ834895
MZ834896
MZ834898
MZ834901
MZ834902
MZ834903
MZ834907
MZ834908
MZ834909
MZ834913
MZ834918
MZ834920
MZ834921
MZ834922
MZ834923
MZ834925
MZ834927
MZ834928
MZ834929
MZ834930
MZ834934
MZ834935
MZ834936
MZ834937
MZ834938
MZ834939
MZ834941
MZ834942
MZ834943
MZ834947
MZ834950
MZ834951
MZ834953
MZ834955
MZ834956
MZ834963
MZ834965
MZ834969
MZ834972
MZ834974
MZ834975
MZ834976
MZ834977
MZ834978
MZ834979
MZ834980
MZ834982
MZ834986
MZ834988
MZ834990
MZ834991
MZ834993
MZ834994
MZ834996
MZ834999
MZ835000
MZ835002
MZ835004
MZ835006
MZ835009
MZ835010
MZ835012
MZ835014
MZ835017
MZ835019
MZ835024
MZ835027
MZ835028
MZ835031
MZ835032
MZ835034
MZ835036
MZ835038
MZ835039
MZ835040
MZ835041
MZ835042
MZ835045
MZ835047
MZ835048
MZ835049
MZ835050
MZ835052
MZ835054
MZ835057
MZ835058
MZ835061
MZ835064
MZ835065
MZ835069
MZ835070
MZ835072
MZ835079
MZ835080
MZ835085
MZ835087
MZ835088
MZ835090
MZ835091
MZ835094
MZ835096
MZ835097
MZ835100
MZ835101
MZ835103
MZ835104
MZ835105
MZ835106
MZ835108
MZ835110
MZ835112
MZ835114
MZ835115
MZ835116
MZ835117
MZ835118
MZ835122
MZ835123
MZ835124
MZ835131
MZ835132
MZ835135
MZ835136
MZ835138
MZ835141
MZ835143
MZ835145
MZ835149
MZ835150
MZ835152
MZ835156
MZ835161
MZ835164
MZ835165
MZ835171
MZ835174
MZ835175
MZ835178
MZ835179
MZ835182
MZ835184
MZ835185
MZ835187
MZ835188
MZ835191
MZ835194
MZ835196
MZ835198
MZ835203
MZ835206
MZ835207
MZ835208
MZ835209
MZ835212
MZ835213
MZ835215
MZ835216
MZ835217
MZ835219
MZ835227
MZ835228
MZ835232
MZ835234
MZ835235
MZ835237
MZ835240
MZ835242
MZ835245
MZ835248
MZ835253
MZ854840
MZ854842
MZ854843
MZ854846
MZ854851
MZ854854
MZ854859
MZ854864
MZ854868
MZ854869
MZ854871
MZ854872
MZ854876
MZ854879
MZ854880
MZ854882
MZ854883
MZ854884
MZ854890
MZ854891
MZ854892
MZ854893
MZ854895
MZ854897
MZ854898
MZ854901
MZ854902
MZ854903
MZ854904
MZ854913
MZ854914
MZ854915
MZ854916
MZ854917
MZ854918
MZ854921
MZ854923
MZ854925
MZ854926
MZ854927
MZ854934
MZ854935
MZ854936
MZ854939
MZ854940
MZ854944
MZ854945
MZ854947
MZ854948
MZ854951
MZ854952
MZ854954
MZ854955
MZ854956
MZ854957
MZ854959
MZ854960
MZ854964
MZ854965
MZ854967
MZ854970
MZ854973
MZ854974
MZ854977
MZ854978
MZ854979
MZ854984
MZ854987
MZ854988
MZ854992
MZ854993
MZ854997
MZ855000
MZ855006
MZ855009
MZ855010
MZ855016
MZ855018
MZ855021
MZ855022
MZ855026
MZ855028
MZ855029
MZ855032
MZ855043
MZ855045
MZ855047
MZ855049
MZ855050
MZ855051
MZ855052
MZ855055
MZ855056
MZ855058
MZ855060
MZ855064
MZ855065
MZ855066
MZ855067
MZ855071
MZ855072
MZ855073
MZ855074
MZ855076
MZ855077
MZ855079
MZ855082
MZ855083
MZ855084
MZ855085
MZ855086
MZ855088
MZ855089
MZ855090
MZ855091
MZ855092
MZ855093
MZ855096
MZ855097
MZ855101
MZ855102
MZ855103
MZ855108
MZ855111
MZ855112
MZ855115
MZ855116
MZ855117
MZ855119
MZ855122
MZ855123
MZ855124
MZ855127
MZ855128
MZ855130
MZ855132
MZ855133
MZ855136
MZ855137
MZ855138
MZ855139
MZ855140
MZ855142
MZ855143
MZ855146
MZ855148
MZ855150
MZ855153
MZ855154
MZ855155
MZ855156
MZ855158
MZ855159
MZ855160
MZ855161
MZ855162
MZ855164
MZ855167
MZ855170
MZ855175
MZ855182
MZ855188
MZ855189
MZ855190
MZ855193
MZ855196
MZ855200
MZ855203
MZ855206
MZ855209
MZ855210
MZ855212
MZ855213
MZ855214
MZ855215
MZ914064
MZ914069
MZ914073
MZ914077
MZ914078
MZ914079
MZ914083
MZ914090
MZ914103
MZ914106
MZ914111
MZ914120
MZ914123
MZ914130
MZ914131
MZ914138
MZ914146
MZ914153
MZ914161
MZ914163
MZ914167
MZ914171
MZ914172
MZ914173
MZ914179
MZ914182
MZ914184
MZ914190
MZ914191
MZ914195
MZ914198
MZ914201
MZ914203
MZ914204
MZ914205
MZ914208
MZ914214
MZ914220
MZ914222
MZ914225
MZ914228
MZ914245
MZ914247
MZ914248
MZ914263
MZ914275
MZ914282
MZ914285
MZ914290
MZ914294
MZ914295
MZ914300
MZ914304
MZ914305
MZ914311
MZ914313
MZ914326
MZ914328
MZ914330
MZ914336
MZ914337
MZ914351
MZ914354
MZ914356
MZ914357
MZ914360
MZ914361
MZ914364
MZ914366
MZ914367
MZ914374
MZ914378
MZ914389
MZ916701
MZ916702
MZ916707
MZ916711
MZ916720
MZ916722
MZ916723
MZ916724
MZ916726
MZ916728
MZ916731
MZ916733
MZ916739
MZ916743
MZ916745
MZ916747
MZ916748
MZ916749
MZ916751
MZ916755
MZ916757
MZ916759
MZ916764
MZ916765
MZ916768
MZ916769
MZ916771
MZ916772
MZ916773
MZ916784
MZ916786
MZ916787
MZ916788
MZ916789
MZ916791
MZ916792
MZ916797
MZ916799
MZ916800
MZ916801
MZ916804
MZ916806
MZ916808
MZ916811
MZ916812
MZ916813
MZ916816
MZ916817
MZ916820
MZ916821
MZ916822
MZ916824
MZ916826
MZ916827
MZ916830
MZ916831
MZ916832
MZ916833
MZ916837
MZ916839
MZ916841
MZ916842
MZ916843
MZ916844
MZ916850
MZ916853
MZ916855
MZ916859
MZ916860
MZ916861
MZ916862
MZ916864
MZ916867
MZ916870
MZ916871
MZ916872
MZ916875
MZ916876
MZ916879
MZ916884
MZ916885
MZ916888
MZ916889
MZ916890
MZ916891
MZ916895
MZ916896
MZ916899
MZ916900
MZ916907
MZ916908
MZ916914
MZ916918
MZ916919
MZ916922
MZ916929
MZ916932
MZ916936
MZ916939
MZ916940
MZ916941
MZ916944
MZ916946
MZ916950
MZ916951
MZ916954
MZ916956
MZ916957
MZ916958
MZ916959
MZ916962
MZ916964
MZ916968
MZ916969
MZ916970
MZ916971
MZ916973
MZ916974
MZ916975
MZ916977
MZ916985
MZ916986
MZ916988
MZ916989
MZ916991
MZ916992
MZ916993
MZ916994
MZ916995
MZ916997
MZ917000
MZ917004
MZ917010
MZ917013
MZ917014
MZ917015
MZ917017
MZ917018
MZ917024
MZ917025
MZ917030
MZ917031
MZ917032
MZ917033
MZ917035
MZ917037
MZ917038
MZ917040
MZ917050
MZ917053
MZ917054
MZ917057
MZ917060
MZ917064
MZ917066
MZ917067
MZ917071
MZ917074
MZ917077
MZ917081
MZ917087
MZ930625
MZ930628
MZ930629
MZ930636
MZ930637
MZ930642
MZ930646
MZ930647
MZ930648
MZ930650
MZ930651
MZ930652
MZ930653
MZ930654
MZ930658
MZ930661
MZ930666
MZ930670
MZ930671
MZ930672
MZ930675
MZ930677
MZ930678
MZ930680
MZ930682
MZ930683
MZ930684
MZ930686
MZ930688
MZ930690
MZ930693
MZ930694
MZ930696
MZ930697
MZ930707
MZ930708
MZ930711
MZ930715
MZ930717
MZ930722
MZ930723
MZ930725
MZ930727
MZ930728
MZ930730
MZ930732
MZ930733
MZ930734
MZ930735
MZ930736
MZ930737
MZ930738
MZ930739
MZ930740
MZ930741
MZ930742
MZ930749
MZ930750
MZ930752
MZ930756
MZ930758
MZ930759
MZ930760
MZ930762
MZ930763
MZ930764
MZ930768
MZ930769
MZ930771
MZ930774
MZ930778
MZ930779
MZ930780
MZ930781
MZ930782
MZ930785
MZ930786
MZ930789
MZ930795
MZ930797
MZ930798
MZ930800
MZ930801
MZ930802
MZ930804
MZ930806
MZ930808
MZ930809
MZ930810
MZ930811
MZ930812
MZ930813
MZ930814
MZ930815
MZ930818
MZ930820
MZ930821
MZ930822
MZ930824
MZ930826
MZ930832
MZ930834
MZ930835
MZ930836
MZ930840
MZ930841
MZ930846
MZ930850
MZ930851
MZ930853
MZ930857
MZ930858
MZ930862
MZ930863
MZ930869
MZ930870
MZ930871
MZ930872
MZ930883
MZ930886
MZ930889
MZ930891
MZ930893
MZ930894
MZ930896
MZ930898
MZ930899
MZ930900
MZ930901
MZ930903
MZ930911
MZ930915
MZ930916
MZ930918
MZ930919
MZ930920
MZ930921
MZ930922
MZ930923
MZ930925
MZ930926
MZ930928
MZ930929
MZ930930
MZ930940
MZ930941
MZ930944
MZ930945
MZ930947
MZ930950
MZ930951
MZ930952
MZ930953
MZ930958
MZ930963
MZ930964
MZ930967
MZ930968
MZ930970
MZ930972
MZ930974
MZ930975
MZ930977
MZ930978
MZ930980
MZ930981
MZ930982
MZ930984
MZ930992
MZ930993
MZ930995
MZ930996
MZ931001
MZ931003
MZ931005
MZ931006
MZ931008
MZ931013
MZ931014
MZ931018
MZ931022
MZ931024
MZ931025
MZ931026
MZ931027
MZ931028
MZ931029
MZ931036
MZ931040
MZ931043
MZ931044
MZ931048
MZ931054
MZ931055
MZ931056
MZ931057
MZ931059
MZ931060
MZ931062
MZ931063
MZ931067
MZ931069
MZ931072
MZ931075
MZ931077
MZ931078
MZ931079
MZ931082
MZ931083
MZ931084
MZ931086
MZ931090
MZ931094
MZ931095
MZ931096
MZ931097
MZ931101
MZ931103
MZ931105
MZ931106
MZ931107
MZ931110
MZ931111
MZ931112
MZ931114
MZ931115
MZ931116
MZ931117
MZ931121
MZ931131
MZ931137
MZ931138
MZ931142
MZ931143
MZ931146
MZ931147
MZ931150
MZ931154
MZ931158
MZ931159
MZ931162
MZ931164
MZ931165
MZ931167
MZ931168
MZ931170
MZ931171
MZ931173
MZ931174
MZ931175
MZ931176
MZ931179
MZ931180
MZ931181
MZ931184
MZ931187
MZ931188
MZ931190
MZ931191
MZ931201
MZ931202
MZ931206
MZ931207
MZ981256
MZ981258
MZ981265
MZ981266
MZ981269
MZ981271
MZ981272
MZ981275
MZ981278
MZ981279
MZ981281
MZ981286
MZ981287
MZ981295
MZ981297
MZ981299
MZ981300
MZ981301
MZ981303
MZ981309
MZ981312
MZ981314
MZ981315
MZ981316
MZ981318
MZ981319
MZ981321
MZ981338
MZ981345
MZ981349
MZ981352
MZ981355
MZ981356
MZ981357
MZ981361
MZ981366
MZ981373
MZ981374
MZ981376
MZ981379
MZ981381
MZ981384
MZ981391
MZ981392
MZ981393
MZ981397
MZ981398
MZ981400
MZ981402
MZ981404
MZ981406
MZ981407
MZ981410
MZ981412
MZ981414
MZ981421
MZ981423
MZ981424
MZ981427
MZ981435
MZ981443
MZ981445
MZ981448
MZ981450
MZ981451
MZ981454
MZ981461
MZ981463
MZ981467
MZ981468
MZ981470
MZ981475
MZ981476
MZ981477
MZ981481
MZ981484
MZ981486
MZ981492
MZ981494
MZ981495
MZ981497
MZ981502
MZ981507
MZ981509
MZ981511
MZ981512
MZ981518
MZ981520
MZ981521
MZ981522
MZ981527
MZ981531
MZ981538
MZ981539
MZ981543
MZ981545
MZ981546
MZ981549
MZ981551
MZ981555
MZ981556
MZ981557
MZ981558
MZ981561
MZ981562
MZ981563
MZ981566
MZ981568
MZ981569
MZ981571
MZ981572
MZ981584
MZ981588
MZ981589
MZ981590
MZ981591
MZ981592
MZ981594
MZ981595
MZ981601
MZ981605
MZ981607
MZ981609
MZ981610
MZ981614
MZ981617
MZ981621
MZ981628
MZ981629
MZ981630
MZ981632
MZ981636
MZ981637
MZ981640
MZ981642
MZ981644
MZ981648
MZ981649
MZ981652
MZ981653
MZ981655
MZ981657
MZ981661
MZ981662
MZ981666
MZ981667
MZ981668
MZ981669
MZ981670
MZ981674
MZ981675
MZ981679
MZ981680
MZ981683
MZ981686
MZ981694
MZ981699
MZ981705
MZ981706
MZ981708
MZ981710
MZ981715
MZ981721
OK032622
OK032623
OK032626
OK032633
OK032634
OK032635
OK032636
OK032638
OK032639
OK032640
OK032641
OK032643
OK032645
OK032647
OK032648
OK032651
OK032654
OK032659
OK032661
OK032669
OK032674
OK032676
OK032678
OK032680
OK032681
OK032682
OK032683
OK032685
OK032687
OK032690
OK032699
OK032702
OK032706
OK032709
OK032710
OK032712
OK032713
OK032714
OK032717
OK032719
OK032725
OK032727
OK032728
OK032738
OK032740
OK032747
OK032750
OK032755
OK032756
OK032758
OK032762
OK032765
OK032766
OK032767
OK032768
OK032775
OK032776
OK032778
OK032780
OK032784
OK032787
OK032789
OK032790
OK032791
OK032792
OK032793
OK032794
OK032801
OK032802
OK032811
OK032812
OK032814
OK032818
OK032820
OK032822
OK032824
OK032827
OK032832
OK032836
OK032837
OK032841
OK032847
OK032849
OK032851
OK032853
OK032861
OK032862
OK032863
OK032870
OK032871
OK032873
OK032883
OK032888
OK032890
OK032893
OK032899
OK032900
OK032903
OK032904
OK032905
OK032907
OK032911
OK032913
OK032919
OK032920
OK032921
OK032923
OK032928
OK032931
OK032932
OK032939
OK032940
OK032948
OK032949
OK032953
OK032954
OK032959
OK032966
OK032967
OK032970
OK032974
OK032983
OK032984
OK032985
OK032988
OK032993
OK032995
OK032998
OK033002
OK033006
OK033007
OK033008
OK033009
OK033012
OK033017
OK033018
OK033019
OK033027
OK033032
OK033033
OK033038
OK033039
OK033043
OK033044
OK033046
OK033049
OK033050
OK033051
OK033055
OK033064
OK033068
OK033072
OK033076
OK033078
OK033079
OK033082
OK033089
OK033090
OK033092
OK033093
OK033095
OK033096
OK039499
OK039501
OK039503
OK039506
OK039507
OK039510
OK039513
OK039515
OK039518
OK039521
OK039522
OK039525
OK039528
OK039531
OK039532
OK039533
OK039535
OK039537
OK039540
OK039542
OK039545
OK039546
OK039551
OK039555
OK039556
OK039557
OK039565
OK039570
OK039571
OK039572
OK039576
OK039580
OK039582
OK039583
OK039584
OK039585
OK039590
OK039593
OK039595
OK039597
OK039599
OK039601
OK039603
OK039605
OK039607
OK039609
OK039613
OK039615
OK039616
OK039620
OK039626
OK039627
OK039631
OK039632
OK039637
OK039638
OK039646
OK039649
OK039651
OK039653
OK039655
OK039657
OK039658
OK039661
OK039664
OK039666
OK039667
OK039669
OK039671
OK039675
OK039681
OK039683
OK039685
OK039687
OK039692
OK039695
OK039696
OK039699
OK039701
OK039706
OK039707
OK039710
OK039711
OK039712
OK039713
OK039714
OK039717
OK039719
OK039720
OK039726
OK039728
OK039729
OK039731
OK039734
OK039742
OK039745
OK039749
OK039751
OK039757
OK039760
OK039763
OK039767
OK039768
OK039769
OK039770
OK039773
OK039774
OK039776
OK039783
OK039786
OK039790
OK039794
OK039796
OK039797
OK039798
OK039799
OK039803
OK039806
OK039807
OK039810
OK039811
OK039812
OK039820
OK039826
OK039828
OK039830
OK039831
OK039832
OK039836
OK039837
OK039838
OK039839
OK039840
OK039843
OK039848
OK039849
OK039850
OK039855
OK039856
OK039859
OK039860
OK039861
OK039862
OK039865
OK039871
OK039875
OK039877
OK039878
OK039879
OK039885
OK039886
OK039888
OK039893
OK039895
OK039897
OK039901
OK039902
OK039904
OK039906
OK039907
OK039908
OK039910
OK039914
OK039917
OK039919
OK039920
OK039921
OK039926
OK039927
OK039929
OK039934
OK039940
OK039944
OK039948
OK039949
OK039950
OK039951
OK039956
OK039957
OK039958
OK039960
OK039961
OK039963
OK039966
OK039968
OK039973
OK039977
OK039982
OK039984
OK039985
OK039986
OK039993
OK039998
OK040001
OK040002
OK040005
OK040007
OK040010
OK040011
OK040013
OK040014
OK040020
OK040021
OK040022
OK040024
OK040027
OK040031
OK040032
OK040034
OK040035
OK040037
OK040039
OK040041
OK040045
OK040046
OK040048
OK040051
OK117427
OK117432
OK117433
OK117438
OK117440
OK117441
OK117445
OK117446
OK117447
OK117448
OK117450
OK117451
OK117452
OK117455
OK117459
OK117460
OK117462
OK117463
OK117464
OK117471
OK117473
OK117475
OK117477
OK117485
OK117486
OK117487
OK117488
OK117490
OK117492
OK117497
OK117499
OK117501
OK117506
OK117508
OK117509
OK117511
OK117512
OK117517
OK117519
OK117521
OK117522
OK117525
OK117526
OK117527
OK117528
OK117529
OK117530
OK117532
OK117535
OK117537
OK117540
OK117551
OK117554
OK117556
OK117557
OK117558
OK117559
OK117560
OK117561
OK117562
OK117564
OK117567
OK117569
OK117572
OK117577
OK117579
OK117582
OK117593
OK117594
OK117596
OK117597
OK117599
OK117601
OK117602
OK117604
OK117606
OK117607
OK117608
OK117609
OK117611
OK117614
OK117619
OK117622
OK117625
OK117626
OK117628
OK117632
OK117634
OK117636
OK117637
OK117638
OK117639
OK117640
OK117641
OK117642
OK117643
OK117646
OK117648
OK117650
OK117651
OK117652
OK117654
OK117655
OK117661
OK117672
OK117673
OK117676
OK117677
OK117678
OK117681
OK117684
OK117686
OK117687
OK117690
OK117694
OK117695
OK117696
OK117697
OK117699
OK117702
OK117704
OK117705
OK117706
OK117707
OK117709
OK117710
OK117711
OK117712
OK117714
OK117715
OK117717
OK117719
OK117723
OK117724
OK117732
OK117733
OK117734
OK117735
OK117739
OK117740
OK117741
OK117744
OK117752
OK117757
OK117759
OK117760
OK117761
OK117763
OK117765
OK117766
OK117769
OK117771
OK117777
OK117778
OK117779
OK117781
OK117784
OK117787
OK117789
OK117793
OK117794
OK117797
OK117800
OK117803
OK117805
OK117810
OK117813
OK117816
OK117817
OK117823
OK117826
OK117828
OK117838
OK117839
OK117844
OK161688
OK161689
OK161690
OK161696
OK161703
OK161704
OK161705
OK161707
OK161710
OK161718
OK161719
OK161721
OK161727
OK161729
OK161730
OK161731
OK161732
OK161736
OK161738
OK161741
OK161742
OK161743
OK161745
OK161748
OK161749
OK161751
OK161753
OK161756
OK161757
OK161758
OK161759
OK161762
OK161763
OK161765
OK161770
OK161771
OK161773
OK161774
OK161776
OK161777
OK161778
OK161779
OK161780
OK161783
OK161785
OK161790
OK161792
OK161794
OK161796
OK161797
OK161798
OK161803
OK161804
OK161805
OK161808
OK161810
OK161813
OK161814
OK161815
OK161817
OK161819
OK161822
OK161825
OK161827
OK161828
OK161833
OK161835
OK161838
OK161839
OK161842
OK161844
OK161847
OK161848
OK161853
OK161855
OK161856
OK161857
OK161858
OK161859
OK161860
OK161861
OK161862
OK161863
OK161866
OK161867
OK161869
OK161870
OK161873
OK161874
OK161875
OK161879
OK161880
OK161882
OK161885
OK161886
OK161889
OK161891
OK161892
OK161893
OK161894
OK161895
OK161897
OK161898
OK161900
OK161901
OK161902
OK161905
OK161906
OK161908
OK161910
OK161912
OK161916
OK161919
OK161920
OK161925
OK161928
OK161929
OK161931
OK161932
OK161935
OK161936
OK161940
OK161947
OK161952
OK161955
OK161956
OK161957
OK161958
OK161961
OK161963
OK161964
OK161967
OK161968
OK161969
OK161970
OK161972
OK161975
OK161976
OK161984
OK161985
OK161988
OK161989
OK161990
OK161992
OK161993
OK162002
OK162003
OK162007
OK162009
OK162013
OK162022
OK162023
OK162025
OK162026
OK162029
OK162030
OK162034
OK162035
OK162043
OK162044
OK162047
OK162049
OK162052
OK162057
OK162059
OK162060
OK162062
OK162063
OK162066
OK162067
OK162073
OK162074
OK162077
OK162078
OK162079
OK162085
OK162088
OK162091
OK162094
OK162097
OK162098
OK162099
OK162101
OK162105
OK162106
OK162108
OK162110
OK162112
OK162113
OK162114
OK162116
OK162119
OK162121
OK162128
OK162130
OK162134
OK162135
OK162220
OK162221
OK162223
OK162225
OK162228
OK162238
OK162243
OK162245
OK162246
OK162247
OK162248
OK162250
OK162251
OK162254
OK162257
OK162258
OK162259
OK162263
OK162271
OK162273
OK162276
OK162278
OK162279
OK162282
OK162288
OK162296
OK162300
OK162303
OK162307
OK162311
OK162315
OK162316
OK162317
OK162318
OK162320
OK162323
OK162328
OK162331
OK162334
OK162337
OK162339
OK162342
OK162347
OK162349
OK162351
OK162352
OK162354
OK162355
OK162356
OK162362
OK162365
OK162366
OK162368
OK162370
OK162374
OK162375
OK162376
OK162377
OK162379
OK162383
OK162385
OK162386
OK162393
OK162394
OK162395
OK162396
OK162398
OK162400
OK162405
OK162409
OK162412
OK162413
OK162414
OK162416
OK162420
OK162423
OK162426
OK162428
OK162430
OK162436
OK162437
OK162438
OK162443
OK162445
OK162448
OK162450
OK162455
OK162456
OK162457
OK162460
OK162466
OK162468
OK162469
OK162472
OK162476
OK162478
OK162479
OK162480
OK162481
OK162482
OK162483
OK162487
OK162493
OK165620
OK165623
OK165626
OK165628
OK165630
OK165632
OK165634
OK165637
OK165638
OK165639
OK165643
OK165644
OK165645
OK165647
OK165653
OK165654
OK165655
OK165657
OK165658
OK165663
OK165665
OK165667
OK165668
OK165672
OK165673
OK165676
OK165678
OK165681
OK165683
OK165685
OK165690
OK165693
OK165696
OK165702
OK165706
OK165707
OK165710
OK165711
OK165712
OK165718
OK165721
OK165726
OK165729
OK165731
OK165733
OK165737
OK165739
OK165740
OK165744
OK165745
OK165751
OK165753
OK165755
OK165756
OK165757
OK165759
OK165760
OK165761
OK165763
OK165767
OK165770
OK165771
OK165774
OK165775
OK165776
OK165779
OK165780
OK165781
OK165787
OK165788
OK165789
OK165790
OK165791
OK165793
OK165794
OK165796
OK165805
OK165806
OK165808
OK165812
OK165815
OK165820
OK165821
OK165824
OK165827
OK165828
OK165833
OK165835
OK165836
OK165840
OK165841
OK165842
OK165845
OK165847
OK165851
OK165855
OK165857
OK165859
OK165861
OK165862
OK165865
OK165866
OK165871
OK165879
OK165880
OK165884
OK165887
OK165890
OK165893
OK165894
OK165899
OK165904
OK165905
OK165907
OK165909
OK165911
OK165912
OK165913
OK165914
OK165915
OK165916
OK165918
OK165923
OK165924
OK165931
OK165932
OK165933
OK165935
OK165936
OK165938
OK165939
OK165940
OK165944
OK165946
OK165950
OK165951
OK165952
OK165953
OK165959
OK165960
OK165961
OK165962
OK165964
OK165965
OK165967
OK165969
OK165972
OK165973
OK165974
OK165976
OK165979
OK165982
OK165983
OK165989
OK165994
OK165998
OK165999
OK166000
OK166001
OK166002
OK166004
OK166006
OK166015
OK166016
OK166019
OK166022
OK166023
OK166026
OK166027
OK166028
OK166029
OK166031
OK166032
OK166036
OK166039
OK166042
OK166043
OK166050
OK166058
OK166060
OK166063
OK166064
OK166065
OK166068
OK166071
OK166073
OK166075
OK166077
OK166078
OK166088
OK166091
OK166093
OK166096
OK166099
OK166101
OK166103
OK166105
OK166106
OK166109
OK166113
OK166117
OK166119
OK166125
OK166127
OK166129
OK166130
OK166132
OK166134
OK166142
OK166144
OK166145
OK166146
OK166147
OK166149
OK166150
OK166152
OK166153
OK166157
OK166158
OK166162
OK166163
OK166164
OK166166
OK166170
OK166173
OK166178
OK166179
OK166180
OK166181
OK166183
OK166184
OK166186
OK166187
OK166191
OK166193
OK166195
OK166205
OK166209
OK166212
OK166213
OK166214
OK166215
OK166217
OK166218
OK166221
OK166223
OK166224
OK166225
OK166226
OK166228
OK166230
OK166235
OK166237
OK166239
OK166241
OK166242
OK166248
OK166250
OK166252
OK166258
OK166259
OK166261
OK166263
OK166267
OK166268
OK166270
OK166276
OK166281
OK166283
OK166287
OK166288
OK166291
OK166293
OK166296
OK166297
OK166300
OK166302
OK166305
OK166307
OK166308
OK166311
OK166313
OK166315
OK166316
OK166320
OK166321
OK166324
OK166326
OK166328
OK166330
OK166332
OK166333
OK166334
OK166335
OK166340
OK166341
OK166343
OK166344
OK166345
OK166347
OK166348
OK166349
OK166350
OK166351
OK166352
OK166355
OK166357
OK166359
OK166360
OK166363
OK166365
OK166367
OK166371
OK166374
OK166379
OK166380
OK166381
OK166382
OK166384
OK166385
OK166386
OK166387
OK166388
OK166390
OK166395
OK166398
OK166400
OK166402
OK166403
OK166405
OK166410
OK166411
OK166413
OK166416
OK166417
OK166419
OK166422
OK166428
OK166429
OK166431
OK166432
OK166434
OK166435
OK166436
OK166440
OK166446
OK166447
OK166451
OK166453
OK166455
OK166456
OK166457
OK166460
OK166461
OK166463
OK166469
OK166474
OK166475
OK166476
OK166479
OK166480
OK166484
OK166485
OK166488
OK166491
OK166495
OK166496
OK166503
OK166508
OK166510
OK166511
OK166513
OK166516
OK166517
OK166519
OK166520
OK166522
OK166523
OK166525
OK166529
OK166530
OK166531
OK166533
OK166537
OK166538
OK166540
OK166549
OK166550
OK166552
OK174315
OK174319
OK174320
OK254221
OK254223
OK254224
OK254228
OK254229
OK254231
OK254232
OK254233
OK254234
OK254236
OK254237
OK254239
OK254241
OK254242
OK254248
OK254250
OK254259
OK254263
OK254266
OK254271
OK254274
OK254280
OK254283
OK254284
OK254289
OK254291
OK254292
OK254293
OK254294
OK254297
OK254298
OK254299
OK254303
OK254304
OK254306
OK254310
OK254311
OK254318
OK254319
OK254320
OK254321
OK254322
OK254323
OK254325
OK254326
OK254327
OK254330
OK254331
OK254338
OK254343
OK254345
OK254347
OK254355
OK254365
OK254370
OK254371
OK254372
OK254380
OK254381
OK254384
OK254386
OK254391
OK254392
OK254394
OK254395
OK254405
OK254410
OK254411
OK254415
OK254417
OK254420
OK254423
OK254424
OK254431
OK254432
OK254435
OK254438
OK254443
OK254449
OK254450
OK254455
OK254459
OK254460
OK254461
OK254463
OK254464
OK254469
OK254470
OK254471
OK254472
OK254473
OK254481
OK254482
OK254484
OK254487
OK254488
OK254493
OK254494
OK254496
OK254499
OK254501
OK254502
OK254506
OK254508
OK254510
OK254518
OK254519
OK254520
OK254522
OK254525
OK254527
OK254528
OK254535
OK254538
OK254539
OK254540
OK254542
OK254543
OK254546
OK254548
OK254550
OK254554
OK254555
OK254556
OK254557
OK254558
OK254560
OK254563
OK254564
OK254569
OK254570
OK254571
OK254572
OK254576
OK254578
OK254581
OK254586
OK254588
OK254589
OK254591
OK254595
OK254596
OK254599
OK254601
OK254602
OK254605
OK254606
OK254608
OK254609
OK254611
OK254614
OK254617
OK254630
OK254632
OK254633
OK254634
OK254638
OK254641
OK254642
OK254646
OK254648
OK254649
OK254654
OK254656
OK254657
OK254660
OK254663
OK254667
OK254672
OK254673
OK254674
OK254676
OK254677
OK254679
OK254680
OK254682
OK254684
OK254685
OK254690
OK254691
OK254694
OK254698
OK254702
OK254705
OK254706
OK254709
OK254711
OK254712
OK254715
OK254716
OK254717
OK254718
OK254721
OK254722
OK254723
OK254728
OK254729
OK254732
OK254733
OK254735
OK254736
OK254738
OK254743
OK254744
OK254746
OK254748
OK254749
OK254751
OK254756
OK254767
OK254770
OK254776
OK254778
OK254780
OK254784
OK254785
OK254787
OK254791
OK254792
OK254793
OK254798
OK254801
OK254805
OK254806
OK254809
OK254811
OK254812
OK254814
OK254815
OK287416
OK287419
OK287421
OK287423
OK287426
OK287429
OK287432
OK287434
OK287436
OK287438
OK287441
OK287442
OK287443
OK287444
OK287445
OK287447
OK287452
OK287456
OK287457
OK287461
OK287466
OK287468
OK287469
OK287470
OK287472
OK287473
OK287474
OK287477
OK287484
OK287488
OK287492
OK287496
OK287502
OK287508
OK287510
OK287511
OK287514
OK287516
OK287517
OK287519
OK287520
OK287521
OK287525
OK287527
OK287528
OK287531
OK287536
OK287542
OK287548
OK287549
OK287551
OK287555
OK287557
OK287561
OK287564
OK287565
OK287568
OK287572
OK287573
OK287575
OK287576
OK287578
OK287581
OK287582
OK287587
OK287592
OK287593
OK287596
OK287603
OK287605
OK287609
OK287612
OK287617
OK287618
OK287624
OK287631
OK287633
OK287634
OK287635
OK287636
OK287638
OK287641
OK287647
OK287649
OK287652
OK287653
OK287656
OK287657
OK287660
OK287664
OK287668
OK287669
OK287672
OK287677
OK287681
OK287688
OK287689
OK287691
OK287698
OK287700
OK287702
OK287704
OK287706
OK287711
OK287712
OK287717
OK287718
OK287722
OK287723
OK287725
OK287732
OK287736
OK287742
OK287745
OK287749
OK287751
OK287753
OK287755
OK287761
OK287765
OK287767
OK287770
OK287773
OK287779
OK287789
OK287791
OK287792
OK287794
OK287796
OK287798
OK287803
OK287805
OK287806
OK287807
OK287813
OK287814
OK287815
OK361524
OK361526
OK361528
OK361529
OK361531
OK361534
OK361540
OK361543
OK361544
OK361545
OK361546
OK361547
OK361549
OK361550
OK361553
OK361557
OK361567
OK361569
OK361570
OK361571
OK361572
OK361573
OK361575
OK361576
OK361577
OK361579
OK361581
OK361582
OK361584
OK361586
OK361587
OK361589
OK361590
OK361592
OK361596
OK361597
OK361598
OK361599
OK361601
OK361605
OK361606
OK361608
OK361609
OK361610
OK361611
OK361613
OK361614
OK361615
OK361619
OK361629
OK361632
OK361634
OK361638
OK361642
OK361643
OK361645
OK361647
OK361649
OK361657
OK361660
OK361663
OK361664
OK361666
OK361672
OK361675
OK361677
OK361681
OK361688
OK361689
OK361693
OK361694
OK361697
OK361698
OK361699
OK361700
OK361701
OK361704
OK361707
OK361708
OK361711
OK361719
OK361724
OK361732
OK361733
OK361734
OK361741
OK361745
OK361746
OK361748
OK361749
OK361753
OK361760
OK361762
OK361763
OK361764
OK361765
OK361766
OK361767
OK361770
OK361771
OK361777
OK361781
OK361792
OK361793
OK361794
OK361795
OK361797
OK361804
OK361809
OK361810
OK361813
OK361817
OK361819
OK361820
OK361821
OK361822
OK361823
OK361830
OK361833
OK361834
OK361840
OK361841
OK361843
OK361845
OK361847
OK361851
OK361855
OK361856
OK361858
OK361859
OK361863
OK361876
OK361877
OK361889
OK361890
OK361891
OK361895
OK361896
OK361902
OK361903
OK361904
OK361906
OK361908
OK361910
OK361912
OK361913
OK361915
OK361917
OK361919
OK361925
OK361926
OK361928
OK361935
OK361936
OK361937
OK361941
OK361943
OK361944
OK361946
OK361948
OK361949
OK361952
OK361955
OK361961
OK361966
OK361967
OK361968
OK361970
OK361972
OK361973
OK361974
OK361977
OK361981
OK361982
OK361984
OK361985
OK361986
OK361988
OK361991
OK361999
OK362000
OK362002
OK362003
OK362006
OK362007
OK362008
OK362009
OK362014
OK362017
OK362022
OK362026
OK362028
OK362031
OK362032
OK362033
OK362036
OK362037
OK362038
OK362039
OK362042
OK362044
OK362047
OK362049
OK362052
OK362053
OK362056
OK362058
OK362060
OK362062
OK362063
OK362064
OK362065
OK362068
OK362069
OK362075
OK362078
OK362079
OK362083
OK362084
OK362085
OK362091
OK362092
OK362093
OK362095
OK362096
OK362102
OK362105
OK362108
OK362110
OK362114
OK362119
OK362121
OK362123
OK362138
OK362141
OK362145
OK362147
OK362148
OK362149
OK362150
OK362153
OK362158
OK362159
OK362161
OK362163
OK362166
OK362169
OK362172
OK362174
OK362178
OK362179
OK362182
OK362183
OK362184
OK362187
OK362188
OK362189
OK362190
OK362191
OK362194
OK362196
OK362204
OK362205
OK362206
OK362207
OK362211
OK362212
OK362213
OK362217
OK362219
OK362221
OK362225
OK362226
OK380120
OK380122
OK380125
OK380128
OK380132
OK380141
OK380142
OK380146
OK380147
OK380153
OK380157
OK380158
OK380160
OK380162
OK380168
OK380173
OK380176
OK380177
OK380179
OK380182
OK380184
OK380185
OK380188
OK380189
OK380191
OK380193
OK380194
OK380200
OK380202
OK380203
OK380205
OK380209
OK380210
OK380212
OK380216
OK380220
OK380221
OK380223
OK380224
OK380225
OK380226
OK380228
OK380229
OK380231
OK380233
OK380236
OK380239
OK380241
OK380247
OK380248
OK380249
OK380250
OK380252
OK380257
OK380259
OK380261
OK380262
OK380264
OK380277
OK380278
OK380279
OK380280
OK380284
OK380286
OK380287
OK380288
OK380289
OK380290
OK380291
OK380292
OK380293
OK380294
OK380302
OK380307
OK380311
OK380312
OK380314
OK380315
OK380316
OK380319
OK380321
OK380325
OK380327
OK380331
OK380338
OK380339
OK380341
OK380342
OK380343
OK380346
OK380347
OK380349
OK380350
OK380352
OK380353
OK380355
OK380356
OK380357
OK380359
OK380360
OK380361
OK380362
OK380365
OK380371
OK380372
OK380373
OK380375
OK380377
OK380378
OK380379
OK380383
OK380384
OK380386
OK380387
OK380388
OK380476
OK380478
OK380480
OK380483
OK380486
OK380487
OK380489
OK380492
OK380493
OK380506
OK380507
OK380513
OK380516
OK380518
OK380520
OK380521
OK380522
OK380524
OK380526
OK380527
OK380528
OK380529
OK380530
OK380531
OK380532
OK380533
OK380534
OK380536
OK380538
OK380539
OK380540
OK380541
OK380543
OK380546
OK380547
OK380550
OK380553
OK380555
OK380557
OK380559
OK380560
OK380563
OK380565
OK380566
OK380567
OK380568
OK380569
OK380570
OK380571
OK380572
OK380574
OK380576
OK380578
OK380579
OK380581
OK380584
OK380586
OK380587
OK380592
OK380594
OK380595
OK380597
OK380598
OK380601
OK380602
OK380605
OK380607
OK380610
OK380611
OK380612
OK380613
OK380614
OK380615
OK380619
OK380621
OK380624
OK380626
OK380627
OK380628
OK380630
OK380631
OK380632
OK380637
OK380641
OK380644
OK380645
OK380646
OK380649
OK380653
OK380656
OK380659
OK380660
OK380661
OK380663
OK380666
OK380668
OK380671
OK380675
OK380676
OK380677
OK380678
OK380680
OK380681
OK380682
OK380685
OK380686
OK380687
OK380690
OK380692
OK380695
OK380696
OK380701
OK380702
OK380712
OK380714
OK380715
OK380716
OK380720
OK380723
OK380726
OK380728
OK380731
OK380732
OK380733
OK380735
OK380743
OK380744
OK380746
OK380750
OK380754
OK380755
OK380759
OK397600
OK397603
OK397604
OK397606
OK397609
OK397610
OK397613
OK397618
OK397622
OK397627
OK397628
OK397630
OK397634
OK397637
OK397639
OK397642
OK397643
OK397645
OK397648
OK397651
OK397660
OK397661
OK397664
OK397665
OK397667
OK397674
OK397676
OK397677
OK397681
OK397682
OK397687
OK397688
OK397689
OK397695
OK397703
OK397704
OK397705
OK397707
OK397709
OK397710
OK397715
OK397716
OK397717
OK397718
OK397723
OK397728
OK397733
OK397734
OK397735
OK397736
OK397738
OK397739
OK397740
OK397741
OK397747
OK397749
OK397750
OK397754
OK397756
OK397759
OK397760
OK397761
OK397762
OK397764
OK397767
OK397768
OK397771
OK397776
OK397779
OK397781
OK397783
OK397784
OK397788
OK397789
OK397794
OK397795
OK397796
OK397798
OK397799
OK397800
OK397802
OK397804
OK397805
OK397810
OK397815
OK397816
OK397817
OK397820
OK397821
OK397822
OK397824
OK397827
OK397831
OK397832
OK397834
OK397835
OK397841
OK397842
OK397843
OK397844
OK397848
OK397850
OK397851
OK397856
OK397857
OK397858
OK397860
OK397865
OK397866
OK397867
OK397868
OK397874
OK397886
OK397894
OK397900
OK397903
OK397904
OK397910
OK397912
OK397915
OK397925
OK397926
OK397927
OK397928
OK397931
OK397932
OK397935
OK397936
OK397938
OK397943
OK397945
OK397948
OK397950
OK397951
OK397952
OK397955
OK397957
OK397959
OK397961
OK397962
OK397966
OK397967
OK397971
OK397972
OK397974
OK397982
OK397983
OK397984
OK397985
OK397989
OK397991
OK397992
OK397994
OK397995
OK397996
OK398003
OK398006
OK398013
OK398014
OK486621
OK486625
OK486627
OK486629
OK486631
OK486633
OK486636
OK486638
OK486640
OK486641
OK486642
OK486648
OK486649
OK486652
OK486653
OK486654
OK486656
OK486657
OK486659
OK486662
OK486663
OK486664
OK486669
OK486670
OK486671
OK486672
OK486673
OK486674
OK486686
OK486696
OK486698
OK486699
OK486701
OK486704
OK486705
OK486706
OK486711
OK486712
OK486714
OK486721
OK486728
OK486729
OK486730
OK486731
OK486733
OK486734
OK486735
OK486736
OK486737
OK486742
OK486744
OK486745
OK486754
OK486755
OK486763
OK486764
OK486766
OK486767
OK486769
OK486770
OK486773
OK486774
OK486775
OK486779
OK486780
OK486782
OK486783
OK486786
OK486788
OK486791
OK486793
OK486797
OK486799
OK486801
OK486802
OK486807
OK486815
OK486816
OK486818
OK486835
OK486840
OK486842
OK486845
OK486846
OK486850
OK486851
OK486857
OK486858
OK486859
OK486861
OK486864
OK486866
OK486868
OK486871
OK486872
OK486875
OK486876
OK486882
OK486884
OK486886
OK486890
OK486892
OK486895
OK486896
OK486897
OK486901
OK486902
OK486906
OK486907
OK486909
OK486910
OK486911
OK486916
OK486919
OK486921
OK486924
OK486926
OK486927
OK486928
OK486929
OK486932
OK486937
OK486942
OK486943
OK486945
OK486947
OK486949
OK486953
OK486954
OK486956
OK486960
OK486961
OK486962
OK486963
OK486964
OK486967
OK486974
OK486978
OK486981
OK486982
OK486983
OK486984
OK486985
OK486986
OK486990
OK486995
OK486996
OK487002
OK487003
OK487007
OK487008
OK487010
OK487011
OK487012
OK487013
OK487014
OK487015
OK487016
OK487018
OK487019
OK487023
OK487024
OK487025
OK487026
OK487034
OK487035
OK487038
OK487039
OK487041
OK487045
OK487048
OK487049
OK487050
OK487052
OK487054
OK487058
OK487059
OK487065
OK487066
OK487067
OK487069
OK487070
OK487078
OK487080
OK487088
OK487090
OK487092
OK487094
OK487095
OK487098
OK487100
OK487104
OK487111
OK487114
OK487121
OK487122
OK487123
OK487126
OK487127
OK487131
OK487132
OK487136
OK487139
OK487143
OK487145
OK487150
OK523507
OK523510
OK523517
OK523523
OK523535
OK523536
OK523539
OK523540
OK523541
OK523542
OK523545
OK523546
OK523551
OK523557
OK523559
OK523560
OK523564
OK523565
OK523567
OK523573
OK523579
OK523581
OK523585
OK523586
OK523587
OK523588
OK523590
OK523591
OK523593
OK523595
OK523606
OK523610
OK523615
OK523616
OK523617
OK523618
OK523620
OK523624
OK523625
OK523632
OK523637
OK523642
OK523652
OK523657
OK523659
OK523663
OK523665
OK523666
OK523673
OK523675
OK523677
OK523682
OK523683
OK523685
OK523686
OK523688
OK523692
OK523695
OK523696
OK523697
OK523706
OK523709
OK523710
OK523714
OK523715
OK523716
OK523719
OK523724
OK523734
OK523736
OK523737
OK523740
OK523744
OK523749
OK523752
OK523756
OK523758
OK523760
OK523764
OK523766
OK523770
OK523772
OK523775
OK523776
OK523777
OK523785
OK523789
OK523790
OK523796
OK523798
OK523805
OK523806
OK523810
OK523811
OK523812
OK523818
OK523820
OK523822
OK523823
OK523826
OK523827
OK523831
OK523832
OK523842
OK523843
OK523846
OK523853
OK523856
OK523858
OK523860
OK523861
OK523862
OK523866
OK523869
OK523874
OK523875
OK523876
OK523881
OK523884
OK523889
OK523890
OK523892
OK523895
OK523896
OK523897
OK523909
OK523911
OK523912
OK523913
OK523916
OK523919
OK523921
OK523922
OK523923
OK523930
OK523931
OK523932
OK523934
OK523935
OK523936
OK523938
OK523950
OK586905
OK586906
OK586908
OK586911
OK586921
OK586924
OK586926
OK586927
OK586928
OK586930
OK586934
OK586943
OK586944
OK586949
OK586951
OK586952
OK586956
OK586957
OK586960
OK586962
OK586964
OK586969
OK586971
OK586976
OK586977
OK586978
OK586982
OK586985
OK586995
OK586997
OK586999
OK587000
OK587001
OK587003
OK587005
OK587006
OK587007
OK587008
OK587009
OK587011
OK587012
OK587014
OK587015
OK587016
OK587020
OK587022
OK587024
OK587027
OK587029
OK587031
OK587033
OK587034
OK587038
OK587039
OK587041
OK587042
OK587043
OK587045
OK587046
OK587047
OK587048
OK587052
OK587055
OK587056
OK587059
OK587060
OK587061
OK587062
OK587064
OK587066
OK587067
OK587070
OK587072
OK587073
OK587074
OK587076
OK587077
OK587088
OK587091
OK587094
OK587096
OK587097
OK587099
OK587100
OK587105
OK587106
OK587110
OK587112
OK587115
OK587125
OK587127
OK587128
OK587130
OK587133
OK587138
OK587142
OK587143
OK587145
OK587157
OK587158
OK587162
OK587163
OK587164
OK587168
OK587169
OK587173
OK587174
OK587175
OK587176
OK587180
OK587182
OK587184
OK587187
OK587190
OK587192
OK587193
OK587195
OK587196
OK587197
OK587202
OK587205
OK587206
OK587207
OK587212
OK587219
OK587220
OK587222
OK587223
OK587225
OK587229
OK587230
OK587234
OK587235
OK587237
OK587238
OK587241
OK587243
OK587244
OK587250
OK587252
OK587253
OK587258
OK587259
OK587261
OK587262
OK587264
OK587265
OK587270
OK587276
OL356563
OL356565
OL356566
OL356567
OL356569
OL356573
OL356576
OL356577
OL356582
OL356584
OL356585
OL356588
OL356593
OL356599
OL356600
OL356601
OL356602
OL356607
OL356608
OL356609
OL356611
OL356612
OL356617
OL356625
OL356627
OL356629
OL356638
OL356639
OL356640
OL356641
OL356642
OL356645
OL356646
OL356647
OL356649
OL356652
OL356653
OL356655
OL356662
OL356664
OL356667
OL356668
OL356671
OL356672
OL356677
OL356681
OL356682
OL356684
OL356688
OL356689
OL356693
OL356696
OL356697
OL356698
OL356707
OL356708
OL356723
OL356725
OL356726
OL356727
OL356728
OL356729
OL356732
OL356734
OL356736
OL356737
OL356740
OL356743
OL356746
OL356750
OL356764
OL356766
OL356767
OL356770
OL356772
OL356777
OL356778
OL356780
OL356781
OL356782
OL356789
OL356790
OL356795
OL356796
OL356799
OL356801
OL356803
OL356805
OL356806
OL356807
OL356809
OL356810
OL356824
OL356825
OL356832
OL356842
OL356843
OL356845
OL356846
OL356857
OL356860
OL356863
OL356864
OL356867
OL356868
OL356870
OL356896
OL356900
OL356907
OL356908
OL356914
OL356915
OL356916
OL356917
OL356919
OL356920
OL356922
OL356924
OL356934
OL356938
OL356943
OL356945
OL356946
OL356947
OL356949
OL356950
OL356951
OL356952
OL356953
OL356954
OL356955
OL356958
OL356962
OL356963
OL356964
OL356966
OL356975
OL356979
OL356985
OL356986
OL356992
OL356995
OL356999
OL357001
OL357002
OL357007
OL357008
OL357010
OL357011
OL357017
OL357023
OL357025
OL357028
OL357030
OL357038
OL357039
OL357042
OL357043
OL357044
OL357047
OL357058
OL357060
OL357061
OL357064
OL357065
OL357068
OL357071
OL357075
OL357082
OL357085
OL357086
OL357099
OL357104
OL357105
OL357115
OL357121
OL357131
OL357138
OL357140
OL357141
OL357143
OL357144
OL357151
OL357153
OL357158
OL357160
OL357161
OL357162
OL357164
OL357165
OL357168
OL357169
OL357175
OL357180
OL357181
OL357183
OL357186
OL357194
OL357198
OL357209
OL357212
OL357215
OL357219
OL357224
OL357225
OL357226
OL357227
OL357230
OL357236
OL357243
OL357249
OL357250
OL357254
OL357260
OL357263
OL357264
OL357267
OL357270
OL357271
OL357274
OL357278
OL357279
OL357280
OL357283
OL357287
OL357294
OL357297
OL357298
OL357299
OL357302
OL357305
OL357307
OL357308
OL357312
OL357314
OL357315
OL357320
OL357344
OL357347
OL357351
OL357353
OL357355
OL357356
OL357358
OL357360
OL357370
OL357372
OL357373
OL357374
OL357375
OL357378
OL357379
OL357383
OL357384
OL357385
OL357388
OL357391
OL357399
OL357400
OL357401
OL357402
OL357405
OL357407
OL357421
OL357425
OL357432
OL357439
OL357446
OL357452
OL357456
OL357459
OL357467
OL357468
OL357473
OL357478
OL357479
OL357481
OL357489
OL357490
OL357496
OL357509
OL357510
OL357511
OL357512
OL357514
OL357516
OL357517
OL357518
OL357522
OL357524
OL357528
OL357533
OL357534
OL357536
OL357537
OL357538
OL357539
OL357558
OL357559
OL357560
OL357561
OL357562
OL357566
OL357574
OL357575
OL357577
OL367837
OL367838
OL367842
OL367847
OL367848
OL367854
OL367857
OL367864
OL367865
OL367868
OL367869
OL367870
OL367871
OL367872
OL367877
OL367880
OL367884
OL367887
OL367889
OL367892
OL367893
OL367895
OL367900
OL367907
OL367911
OL367912
OL367913
OL367915
OL367916
OL367918
OL367921
OL367923
OL367924
OL367930
OL367931
OL367933
OL367934
OL367937
OL367940
OL367941
OL367944
OL367945
OL367946
OL367952
OL367953
OL367957
OL367958
OL367962
OL367965
OL367968
OL367969
OL367970
OL367971
OL367974
OL367975
OL367977
OL367978
OL367980
OL367981
OL367990
OL367994
OL367995
OL367997
OL367998
OL367999
OL368004
OL368007
OL368013
OL368014
OL368015
OL368017
OL368018
OL368024
OL368026
OL368030
OL368040
OL368042
OL368043
OL368044
OL368045
OL368047
OL368049
OL368053
OL368054
OL368055
OL368057
OL368059
OL368061
OL368063
OL368066
OL368067
OL368069
OL368074
OL368086
OL368087
OL368089
OL368093
OL368096
OL368099
OL368100
OL368101
OL368103
OL368106
OL368107
OL368108
OL368109
OL368114
OL368117
OL368119
OL368120
OL368122
OL368123
OL368128
OL368129
OL368130
OL368134
OL368136
OL368137
OL368138
OL368145
OL368146
OL368147
OL368148
OL368152
OL368153
OL368154
OL368156
OL368159
OL368162
OL368166
OL368169
OL368170
OL368172
OL368173
OL368174
OL368178
OL368180
OL368181
OL368184
OL368185
OL368187
OL368189
OL368193
OL368194
OL368196
OL368197
OL368199
OL368203
OL368207
OL368214
OL368216
OL368221
OL368222
OL368223
OL368224
OL368225
OL368227
OL368228
OL368230
OL368232
OL368234
OL368236
OL368237
OL368238
OL368239
OL368241
OL368243
OL368246
OL368247
OL368248
OL368252
OL368257
OL368258
OL368260
OL368261
OL368262
OL368264
OL368265
OL368271
OL368273
OL368274
OL368275
OL368279
OL368280
OL368281
OL368283
OL368286
OL368287
OL368288
OL368289
OL368293
OL368295
OL368298
OL368301
OL368303
OL368304
OL368305
OL368308
OL368310
OL368312
OL368315
OL368316
OL368319
OL368321
OL368328
OL368338
OL368341
OL368344
OL368345
OL368347
OL368348
OL368358
OL368364
OL368370
OL368374
OL368375
OL368377
OL368380
OL368381
OL368384
OL368385
OL368386
OL368388
OL368393
OL368394
OL368396
OL368398
OL368399
OL368400
OL368402
OL368403
OL368406
OL368407
OL368409
OL368410
OL368413
OL368415
OL368417
OL368424
OL368427
OL368429
OL368430
OL368431
OL368432
OL368433
OL368434
OL368443
OL368446
OL368448
OL368452
OL368456
OL368458
OL368459
OL368464
OL368467
OL368468
OL368472
OL368473
OL368475
OL368478
OL368479
OL368480
OL368484
OL368486
OL368487
OL368488
OL368491
OL368492
OL368494
OL368496
OL368497
OL368501
OL368502
OL368503
OL368506
OL368508
OL368511
OL368516
OL368517
OL368520
OL368522
OL368528
OL368529
OL368531
OL368533
OL368535
OL368536
OL368538
OL368541
OL368545
OL368549
OL368551
OL368552
OL368554
OL368556
OL368558
OL368559
OL368564
OL368569
OL368571
OL368578
OL368579
OL368583
OL368586
OL368588
OL368592
OL368593
OL368596
OL368597
OL368601
OL368602
OL368604
OL368605
OL368609
OL368613
OL368616
OL368623
OL368627
OL368629
OL368632
OL368633
OL368635
OL368636
OL368637
OL368639
OL368643
OL368644
OL368645
OL368646
OL368649
OL368651
OL368653
OL368655
OL368656
OL368657
OL368661
OL368662
OL368664
OL368668
OL368670
OL368671
OL368672
OL368676
OL368680
OL368683
OL368686
OL368690
OL368694
OL368695
OL368696
OL368702
OL368703
OL368706
OL368708
OL368710
OL368712
OL368715
OL368717
OL368722
OL368723
OL368724
OL368725
OL368726
OL368727
OL368728
OL368729
OL368731
OL368734
OL368742
OL368743
OL368746
OL368747
OL368751
OL368753
OL368754
OL368755
OL368757
OL368758
OL368760
OL368769
OL368775
OL368781
OL368783
OL368786
OL368791
OL368792
OL368793
OL368796
OL368799
OL368800
OL368803
OL421610
OL421617
OL421618
OL421619
OL421626
OL421633
OL421641
OL421646
OL421648
OL421652
OL421653
OL421654
OL421655
OL421658
OL421663
OL421664
OL421668
OL421670
OL421674
OL421675
OL421676
OL421677
OL421685
OL421686
OL421688
OL421699
OL421700
OL421710
OL421713
OL421716
OL421721
OL421726
OL421728
OL421732
OL421733
OL421737
OL421739
OL421741
OL421742
OL421743
OL421745
OL421748
OL421751
OL421753
OL421754
OL421761
OL421764
OL421765
OL421769
OL421771
OL421776
OL421778
OL421779
OL421785
OL421794
OL421795
OL421796
OL421806
OL421813
OL421817
OL421819
OL421822
OL421824
OL421827
OL421832
OL421837
OL421845
OL421852
OL421857
OL421858
OL421866
OL421871
OL421872
OL421875
OL421876
OL421889
OL421893
OL421898
OL421902
OL421906
OL421909
OL421923
OL421924
OL421927
OL421935
OL421938
OL421943
OL421945
OL421949
OL421956
OL421957
OL421960
OL421962
OL421966
OL421968
OL421969
OL421970
OL421971
OL421974
OL421980
OL421983
OL421985
OL421989
OL421991
OL421997
OL422001
OL422012
OL422013
OL422014
OL422018
OL422024
OL422025
OL422027
OL422028
OL422030
OL422038
OL422040
OL422042
OL422043
OL422064
OL422069
OL422072
OL422074
OL422079
OL422080
OL422083
OL422092
OL422096
OL422105
OL422110
OL422123
OL452280
OL452281
OL452286
OL452288
OL452289
OL452292
OL452294
OL452299
OL452303
OL452306
OL452310
OL452313
OL452314
OL452317
OL452328
OL452333
OL452334
OL452345
OL452347
OL452357
OL452359
OL452360
OL452365
OL452369
OL452370
OL452371
OL452373
OL452377
OL452383
OL452385
OL452386
OL452387
OL452389
OL452390
OL452402
OL452403
OL452411
OL452415
OL452418
OL452421
OL452427
OL452429
OL452438
OL452446
OL452449
OL452450
OL452451
OL452452
OL452455
OL452457
OL452461
OL452467
OL452468
OL452469
OL452472
OL452479
OL452488
OL452496
OL452500
OL452503
OL452506
OL452508
OL452518
OL452520
OL452523
OL452535
OL452538
OL452540
OL452547
OL452550
OL452552
OL452558
OL452560
OL452564
OL452566
OL452569
OL452571
OL452572
OL452576
OL452578
OL452581
OL452582
OL452589
OL452591
OL452593
OL452599
OL452601
OL452612
OL452615
OL452622
OL452623
OL452625
OL452628
OL452636
OL452637
OL452641
OL452645
OL452651
OL452652
OL452655
OL452657
OL452661
OL452666
OL452669
OL452674
OL452675
OL452680
OL452682
OL452691
OL452692
OL452693
OL452694
OL452695
OL452697
OL452698
OL452702
OL452705
OL452709
OL452712
OL452718
OL452719
OL452725
OL452727
OL452728
OL452732
OL452738
OL452741
OL452743
OL452745
OL452746
OL452748
OL452749
OL452751
OL452752
OL452753
OL452754
OL452758
OL452759
OL452760
OL452767
OL452768
OL452770
OL452775
OL452776
OL452777
OL452780
OL452781
OL452782
OL452784
OL452785
OL452790
OL452795
OL452798
OL452801
OL452807
OL452811
OL452815
OL452819
OL452821
OL452829
OL452831
OL452835
OL452837
OL452843
OL452846
OL452855
OL452865
OL452866
OL452867
OL452869
OL452871
OL452873
OL452877
OL452880
OL452884
OL452887
OL452890
OL452893
OL452898
OL452900
OL452901
OL452902
OL452908
OL452914
OL452920
OL452932
OL452933
OL452938
OL452942
OL452947
OL452950
OL452953
OL452954
OL452958
OL452959
OL452960
OL452961
OL452963
OL452968
OL452971
OL452972
OL452975
OL452982
OL452983
OL452992
OL452995
OL452998
OL453000
OL453005
OL453011
OL453013
OL453018
OL453020
OL453027
OL453028
OL453034
OL453039
OL453042
OL453046
OL453047
OL453052
OL453055
OL453059
OL453063
OL453065
OL453067
OL453073
OL453074
OL453075
OL453077
OL453078
OL453084
OL453085
OL453087
OL453088
OL453091
OL453094
OL453096
OL453097
OL453108
OL453111
OL453114
OL453115
OL453116
OL453118
OL453124
OL453127
OL453131
OL453133
OL453135
OL453138
OL453139
OL453142
OL453143
OL453145
OL453146
OL453160
OL453168
OL453171
OL453173
OL453176
OL453179
OL453186
OL453189
OL540996
OL540997
OL541002
OL541011
OL541014
OL541015
OL541023
OL541024
OL541032
OL541034
OL541041
OL541042
OL541043
OL541044
OL541053
OL541054
OL541056
OL541068
OL541069
OL541072
OL541074
OL541079
OL541085
OL541086
OL541097
OL541099
OL541102
OL541107
OL541108
OL541117
OL541120
OL541121
OL541125
OL541127
OL541132
OL541136
OL541140
OL541148
OL541157
OL541158
OL541166
OL541169
OL541170
OL541174
OL541176
OL541177
OL541185
OL541186
OL541195
OL541198
OL541203
OL541207
OL541211
OL541215
OL541224
OL541230
OL541239
OL541242
OL541243
OL541244
OL541248
OL541250
OL541251
OL541253
OL541256
OL541258
OL541259
OL541264
OL541269
OL541273
OL541274
OL541275
OL541277
OL541279
OL541280
OL541287
OL541290
OL541292
OL541301
OL541307
OL541310
OL541311
OL541317
OL541321
OL541322
OL541327
OL541331
OL541332
OL541335
OL541349
OL541360
OL541370
OL541371
OL541380
OL541382
OL541383
OL541384
OL541385
OL541388
OL541393
OL541397
OL541398
OL541406
OL541406
OL541413
OL541414
OL541416
OL541417
OL541418
OL541419
OL541421
OL541423
OL541425
OL541429
OL541435
OL541441
OL541444
OL541446
OL541464
OL541465
OL541468
OL541470
OL541476
OL541484
OL541490
OL541496
OL541502
OL541503
OL541514
OL541517
OL541524
OL541525
OL541532
OL541535
OL541538
OL541539
OL541546
OL541551
OL541553
OL541564
OL541571
OL541573
OL541574
OL541576
OL541586
OL541591
OL541596
OL541601
OL541604
OL541606
OL541607
OL541610
OL541611
OL541623
OL541626
OL541627
OL541628
OL541633
OL541641
OL541642
OL541644
OL541645
OL541647
OL541650
OL541652
OL541655
OL541658
OL541664
OL541671
OL541673
OL541681
OL541685
OL541690
OL541692
OL541695
OL541697
OL541702
OL541709
OL541710
OL541712
OL541717
OL541720
OL541730
OL541738
OL541740
OL541742
OL541745
OL541747
OL541751
OL541768
OL541770
OL541780
OL541782
OL541783
OL541791
OL541793
OL541796
OL541803
OL541807
OL541809
OL541814
OL541824
OL541826
OL541828
OL541833
OL541835
OL541836
OL541841
OL541849
OL541850
OL541851
OL541874
OL541876
OL541879
OL541884
OL541886
OL541888
OL541892
OL541894
OL541899
OL550076
OL550077
OL550079
OL550084
OL550086
OL550089
OL550093
OL550109
OL550114
OL550116
OL550118
OL550121
OL550122
OL550124
OL550127
OL550132
OL550133
OL550136
OL550138
OL550139
OL550152
OL550162
OL550164
OL550167
OL550168
OL550173
OL550177
OL550181
OL550183
OL550186
OL550187
OL550190
OL550192
OL550199
OL550208
OL550213
OL550214
OL550221
OL550225
OL550230
OL550232
OL550234
OL550238
OL550241
OL550248
OL550250
OL550256
OL550261
OL550266
OL550269
OL550271
OL550275
OL550278
OL550281
OL550282
OL550283
OL550295
OL550296
OL550298
OL550301
OL550303
OL550305
OL550313
OL550315
OL550316
OL550317
OL550320
OL550326
OL550347
OL550357
OL550361
OL550362
OL550371
OL550376
OL550377
OL550379
OL550383
OL550397
OL550404
OL550409
OL550414
OL550420
OL550423
OL550424
OL550426
OL550428
OL550431
OL550433
OL550437
OL550439
OL550441
OL550447
OL550455
OL550461
OL550464
OL550466
OL550492
OL550493
OL550498
OL550506
OL550508
OL550518
OL550521
OL550525
OL550528
OL550534
OL550537
OL550540
OL550543
OL550549
OL550557
OL550560
OL550561
OL550562
OL550568
OL550576
OL550578
OL550583
OL550594
OL550597
OL550609
OL550611
OL550613
OL550614
OL550619
OL550624
OL550629
OL550631
OL550633
OL550638
OL550640
OL550642
OL550646
OL550649
OL550651
OL550652
OL550661
OL550668
OL550669
OL550677
OL550678
OL550683
OL550688
OL550691
OL550692
OL550703
OL550704
OL550708
OL550732
OL550736
OL550737
OL550738
OL550741
OL550742
OL550744
OL550746
OL550749
OL550756
OL550758
OL550765
OL550769
OL550773
OL550785
OL550787
OL550798
OL550803
OL550806
OL550807
OL550814
OL550817
OL550819
OL550828
OL550829
OL550839
OL550844
OL550849
OL550852
OL550854
OL550855
OL550859
OL550865
OL550866
OL550888
OL550889
OL550890
OL550896
OL550907
OL550914
OL550922
OL550925
OL550931
OL550933
OL550936
OL550947
OL550948
OL550956
OL550958
OL550963
OL550967
OL550984
OL550987
OL550988
OL550994
OL550998
OL551007
OL551012
OL551015
OL551016
OL551025
OL551026
OL551032
OL551043
OL582963
OL582964
OL582973
OL582975
OL582976
OL582978
OL582979
OL582988
OL582989
OL582994
OL582997
OL583001
OL583003
OL583006
OL583016
OL583017
OL583023
OL583026
OL583030
OL583032
OL583034
OL583042
OL583044
OL583050
OL583053
OL583064
OL583066
OL583085
OL583089
OL583094
OL583095
OL583099
OL583100
OL583110
OL583113
OL583124
OL583128
OL583130
OL583131
OL583132
OL583137
OL583143
OL583149
OL583151
OL583153
OL583158
OL583169
OL583172
OL583174
OL583176
OL583178
OL583186
OL583195
OL583198
OL583201
OL583205
OL583210
OL583213
OL583221
OL583223
OL583227
OL583240
OL583241
OL583254
OL583266
OL583267
OL583270
OL583276
OL583282
OL583283
OL583287
OL583288
OL583293
OL583298
OL583305
OL583317
OL583319
OL583322
OL583323
OL583331
OL583334
OL583344
OL583346
OL583347
OL583350
OL583367
OL583368
OL583369
OL583375
OL583378
OL583384
OL583386
OL583387
OL583391
OL583399
OL583403
OL583408
OL583411
OL583415
OL583416
OL583417
OL583419
OL583422
OL583429
OL583438
OL583439
OL583446
OL583449
OL583453
OL583454
OL583465
OL583469
OL583470
OL583474
OL583477
OL583489
OL583491
OL583492
OL583493
OL583498
OL583499
OL583500
OL583502
OL583506
OL583518
OL583527
OL583531
OL583538
OL583541
OL583545
OL583548
OL583556
OL583561
OL583564
OL583572
OL583576
OL583583
OL583588
OL583597
OL583598
OL583603
OL583610
OL583617
OL583618
OL583628
OL583630
OL583637
OL583648
OL583650
OL583651
OL583658
OL583660
OL583662
OL583664
OL694870
OL694872
OL694874
OL694878
OL694882
OL694892
OL694894
OL694896
OL694898
OL694903
OL694905
OL694906
OL694919
OL694930
OL694933
OL694939
OL694940
OL694945
OL694946
OL694947
OL694948
OL694951
OL694952
OL694953
OL694958
OL694968
OL694971
OL694972
OL694977
OL694980
OL694987
OL694992
OL694993
OL695002
OL695016
OL695018
OL695023
OL695025
OL695027
OL695028
OL695031
OL695032
OL695038
OL695040
OL695043
OL695048
OL695056
OL695059
OL695064
OL695066
OL695071
OL695073
OL695074
OL695076
OL695078
OL695083
OL695084
OL695087
OL695090
OL695091
OL695095
OL695107
OL695108
OL695109
OL695111
OL695114
OL695115
OL695122
OL695131
OL695132
OL695137
OL695145
OL695160
OL695162
OL695165
OL695167
OL695169
OL695205
OL695208
OL695210
OL695212
OL695214
OL695221
OL695239
OL695242
OL695245
OL695246
OL695247
OL695249
OL695264
OL695274
OL695280
OL695285
OL695292
OL695300
OL695310
OL695314
OL695316
OL695317
OL695319
OL695321
OL695323
OL695326
OL695327
OL695330
OL695331
OL695334
OL695336
OL695344
OL695351
OL695353
OL695355
OL695358
OL695363
OL695365
OL695368
OL695377
OL695381
OL695389
OL695390
OL695392
OL695397
OL695398
OL695402
OL695405
OL695414
OL695418
OL695420
OL695427
OL695442
OL695445
OL695455
OL695457
OL695458
OL695468
OL695476
OL695477
OL695478
OL695479
OL695481
OL695484
OL695486
OL695487
OL695490
OL695493
OL695494
OL695495
OL695499
OL695500
OL695501
OL695502
OL695504
OL695507
OL695508
OL695509
OL695519
OL695522
OL695524
OL695529
OL695531
OL695537
OL695538
OL695541
OL695548
OL695550
OL695551
OL695553
OL695565
OL695572
OL695573
OL695577
OL695578
OL695579
OL695581
OL695582
OL695587
OL695589
OL695597
OL695599
OL695600
OL695601
OL695617
OL695618
OL695619
OL695620
OL695624
OL695631
OL695633
OL695634
OL695636
OL695656
OL695658
OL791373
OL791374
OL791389
OL791391
OL791395
OL791396
OL791399
OL791401
OL791402
OL791407
OL791411
OL791412
OL791413
OL791414
OL791420
OL791425
OL791434
OL791440
OL791444
OL791446
OL791447
OL791449
OL791453
OL791455
OL791456
OL791458
OL791464
OL791465
OL791466
OL791471
OL791479
OL791481
OL791485
OL791487
OL791494
OL791501
OL791505
OL791507
OL791510
OL791511
OL791516
OL791519
OL791528
OL791529
OL791531
OL791534
OL791542
OL791552
OL791553
OL791558
OL791562
OL791565
OL791566
OL791570
OL791574
OL791576
OL791577
OL791586
OL791587
OL791594
OL791595
OL791602
OL791603
OL791618
OL791620
OL791632
OL791636
OL791638
OL791649
OL791653
OL791654
OL791655
OL791658
OL791659
OL791661
OL791664
OL791666
OL791676
OL791677
OL791681
OL791682
OL791698
OL791701
OL791707
OL791711
OL791718
OL791719
OL791723
OL791728
OL791730
OL791731
OL791732
OL791738
OL791740
OL791751
OL791754
OL791763
OL791768
OL791774
OL791777
OL791788
OL791792
OL791798
OL791800
OL791820
OL791823
OL791826
OL791830
OL791835
OL791836
OL791845
OL791854
OL791857
OL791858
OL791864
OL791865
OL791866
OL791868
OL791870
OL791871
OL791872
OL791882
OL791884
OL791885
OL791888
OL791889
OL791904
OL791905
OL791915
OL791918
OL791920
OL791922
OL791923
OL791926
OL791927
OL791933
OL791934
OL791936
OL791938
OL791939
OL791941
OL791942
OL791944
OL791948
OL791955
OL791956
OL791957
OL791962
OL791965
OL791973
OL791982
OL791986
OL791991
OL791992
OL791993
OL791994
OL791997
OL791998
OL791999
OL792001
OL792002
OL792004
OL792006
OL792012
OL792024
OL792034
OL792040
OL850116
OL850125
OL850128
OL850131
OL850137
OL850141
OL850150
OL850160
OL850164
OL850165
OL850168
OL850169
OL850176
OL850178
OL850181
OL850190
OL850196
OL850197
OL850199
OL850210
OL850220
OL850227
OL850246
OL850251
OL850256
OL850258
OL850264
OL850268
OL850272
OL850281
OL850284
OL850287
OL850306
OL850311
OL850314
OL850315
OL850316
OL850318
OL850320
OL850322
OL850325
OL850331
OL850334
OL850339
OL850341
OL850345
OL850350
OL850353
OL850355
OL850374
OL850378
OL850379
OL850382
OL850386
OL850410
OL850414
OL850416
OL850421
OL850442
OL850444
OL850452
OL850486
OL850488
OL850491
OL850500
OL850513
OL850516
OL850521
OL850525
OL850528
OL850537
OL850548
OL850554
OL850555
OL850560
OL850569
OL850573
OL850574
OL850577
OL850579
OL850590
OL850593
OL850598
OL850600
OL850609
OL850615
OL850617
OL850620
OL850621
OL850623
OL850624
OL850629
OL850632
OL850641
OL850642
OL850651
OL850652
OL850669
OL850674
OL850684
OL850688
OL850699
OL850700
OL850703
OL850704
OL850706
OL850711
OL850712
OL850715
OL850725
OL850728
OL850730
OL850735
OL850738
OL850740
OL850743
OL850747
OL850748
OL850759
OL850761
OL850765
OL850767
OL850769
OL850770
OL850783
OL850785
OL850788
OL850789
OL850799
OL850803
OL850808
OL850811
OL850813
OL850814
OL850821
OL850827
OL850835
OL850836
OL850842
OL850850
OL850852
OL850855
OL850856
OL850860
OL901686
OL901688
OL901690
OL901691
OL901702
OL901704
OL901705
OL901706
OL901707
OL901708
OL901718
OL901739
OL901743
OL901744
OL901746
OL901747
OL901749
OL901752
OL901758
OL901765
OL901768
OL901773
OL901774
OL901779
OL901785
OL901786
OL901792
OL901801
OL901802
OL901805
OL901826
OL901852
OL901876
OL901877
OL901881
OL901883
OL901886
OL901888
OL901889
OL901900
OL901902
OL901906
OL901908
OL901909
OL901911
OL901917
OL901918
OL901920
OL901923
OL901930
OL901932
OL901934
OL901935
OL901936
OL901953
OL901956
OL901959
OL901960
OL901963
OL901968
OL901973
OL901980
OL901982
OL901983
OL901987
OL901994
OL901995
OL901997
OL902005
OL902007
OL902011
OL902029
OL902030
OL902036
OL902041
OL902049
OL902055
OL902058
OL902061
OL902069
OL902076
OL902077
OL902079
OL902082
OL902099
OL902107
OL902108
OL902118
OL902143
OL902147
OL902150
OL902157
OL902163
OL902168
OL902169
OL902171
OL902174
OL902178
OL902183
OL902190
OL902210
OL902214
OL902216
OL902224
OL902227
OL902236
OL902243
OL902254
OL902266
OL902271
OL902273
OL902274
OL902276
OL902277
OL902278
OL902294
OL902303
OL902304
OL902309
OL902315
OL902316
OL902326
OL902330
OL902333
OL902336
OL902338
OL902339
OL902345
OL902348
OL902355
OL902360
OL902364
OL902370
OL902381
OL902385
OL902401
OL902404
OL902410
OL902411
OL902413
OL902434
OL902435
OL902450
OL902452
OL902459
OL902462
OL902465
OL902470
OL902472
OL902474
OL902494
OL902499
OL902501
OL902505
OL902512
OL902520
OL902524
OL902528
OL902533
OL902539
OL902545
OL902546
OL902552
OL902555
OL902557
OL902564
OL902572
OL909621
OL909624
OL909625
OL909630
OL909634
OL909636
OL909646
OL909647
OL909648
OL909649
OL909650
OL909653
OL909659
OL909668
OL909669
OL909670
OL909685
OL909688
OL909689
OL909690
OL909692
OL909695
OL909697
OL909700
OL909704
OL909706
OL909711
OL909714
OL909718
OL909719
OL909720
OL909721
OL909724
OL909729
OL909742
OL909744
OL909747
OL909748
OL909750
OL909754
OL909755
OL909763
OL909767
OL909768
OL909772
OL909775
OL909776
OL909777
OL909782
OL909786
OL909792
OL909797
OL909803
OL909806
OL909811
OL909813
OL909819
OL909822
OL909826
OL909836
OL909837
OL909838
OL909844
OL909846
OL909848
OL909852
OL909855
OL909860
OL909869
OL909872
OL909875
OL909876
OL909881
OL909885
OL909886
OL909888
OL909889
OL909889
OL909891
OL909894
OL909899
OL909900
OL909905
OL909907
OL909909
OL909910
OL909911
OL909913
OL909914
OL909923
OL909926
OL909928
OL909933
OL909935
OL909937
OL909938
OL909944
OL909946
OL909948
OL909956
OL909960
OL909962
OL909963
OL909969
OL909983
OL909988
OL909994
OL910001
OL910002
OL910007
OL910015
OL910026
OL910043
OL910045
OL910052
OL910063
OL910065
OL910066
OL910068
OL910074
OL910077
OL910078
OL910079
OL910080
OL910081
OL910083
OL910085
OL910087
OL910095
OL910107
OL910113
OL910117
OL910123
OL910138
OL910141
OL910146
OL910148
OL910155
OL910158
OL910164
OL910166
OL910168
OL910170
OL910171
OL910174
OL910177
OL910181
OL910182
OL910186
OL910188
OL910197
OL910199
OL910207
OL910208
OL910216
OL910232
OL910235
OL910236
OL910240
OL910242
OL910244
OL910249
OL910252
OL910255
OL910260
OL910263
OL910264
OL910265
OL910272
OL910277
OL910283
OL910285
OL910288
OL910293
OL910294
OL910295
OL910296
OL910315
OL910331
OL919449
OL919450
OL919455
OL919457
OL919458
OL919465
OL919485
OL919487
OL919488
OL919493
OL919507
OL919511
OL919516
OL919519
OL919524
OL919529
OL919530
OL919534
OL919538
OL919540
OL919542
OL919551
OL919556
OL919560
OL919561
OL919567
OL919569
OL919570
OL919577
OL919582
OL919584
OL919585
OL919587
OL919589
OL919603
OL919609
OL919610
OL919612
OL919613
OL919614
OL919617
OL919618
OL919619
OL919621
OL919622
OL919626
OL919635
OL919636
OL919639
OL919654
OL919656
OL919668
OL919674
OL919678
OL919684
OL919686
OL919687
OL919690
OL919693
OL919697
OL919703
OL919710
OL919713
OL919714
OL919715
OL919717
OL919722
OL919723
OL919726
OL919727
OL919734
OL919741
OL919748
OL919751
OL919752
OL919769
OL919782
OL919793
OL919795
OL919796
OL919805
OL919812
OL919815
OL919819
OL919825
OL919826
OL919827
OL919837
OL919840
OL919849
OL919850
OL919852
OL919853
OL919854
OL919859
OL919862
OL919892
OL919896
OL919898
OL919899
OL919900
OL919904
OL919905
OL919918
OL919919
OL919929
OL919932
OL919936
OL919938
OL919945
OL919948
OL919959
OL919976
OL919980
OL919990
OL919993
OL919996
OL919997
OL920004
OL920009
OL920010
OL920019
OL920021
OL920024
OL920031
OL920035
OL920037
OL920038
OL920047
OL920051
OL920057
OL920058
OL920059
OL920069
OL920075
OL920076
OL920086
OL920088
OL920100
OL920104
OL920106
OL920107
OL920108
OL920109
OL920111
OL920112
OL920123
OL920130
OL920142
OL920160
OL920161
OL920162
OL920165
OL920167
OL920187
OL920193
OL920195
OL920199
OL920203
OL920208
OL920214
OL920222
OL920225
OL920228
OL920252
OL920258
OL920261
OL920262
OL920264
OL920267
OL920268
OL920271
OL920275
OL920277
OL920279
OL920283
OL920299
OL920300
OL920310
OL920311
OL920312
OL920323
OL920340
OL920352
OL920356
OL920357
OL920359
OL920361
OL920363
OL920365
OL920369
OL920372
OL920378
OL920387
OL920394
OL920396
OL920397
OL920401
OL920405
OL920406
OL920407
OL920414
OL920421
OL920423
OL920424
OL920429
OL920430
OL920436
OL920438
OL920441
OL920442
OL920446
OL920452
OL920454
OL920461
OL920462
OL920469
OL920472
OL920474
OL920485
OL920491
OL920497
OL920498
OL920499
OL920512
OL920513
OL920518
OL920528
OL920535
OL920540
OL920541
OL920542
OL920546
OL920547
OL920557
OL920559
OL920561
OL920564
OL920568
OL920570
OL920571
OL920573
OL920576
OL920583
OL920587
OL920588
OL920594
OL920595
OL920608
OL920609
OL920611
OL920612
OL920613
OM000397
OM000403
OM000406
OM000407
OM000421
OM000422
OM000428
OM000441
OM000453
OM000462
OM000468
OM000472
OM000481
OM000497
OM000499
OM000503
OM000512
OM000526
OM000533
OM000544
OM000554
OM000561
OM000563
OM000574
OM000576
OM000578
OM000579
OM000582
OM000599
OM000602
OM000606
OM000617
OM000623
OM000631
OM000636
OM000637
OM000641
OM000645
OM000651
OM000652
OM000674
OM000675
OM000681
OM000686
OM000689
OM000692
OM000696
OM000699
OM000701
OM000703
OM000708
OM000709
OM000713
OM000715
OM000744
OM000746
OM000750
OM000754
OM000757
OM000762
OM000763
OM000764
OM000772
OM000775
OM000791
OM000792
OM000795
OM000802
OM000807
OM000808
OM000810
OM000811
OM000812
OM000813
OM000818
OM000819
OM000820
OM000828
OM000829
OM000832
OM000837
OM000844
OM000852
OM000863
OM000869
OM000873
OM000874
OM000875
OM000879
OM000882
OM000889
OM000918
OM000924
OM000925
OM000927
OM000933
OM000934
OM000950
OM000956
OM000961
OM000967
OM000972
OM000996
OM000997
OM000998
OM058419
OM058424
OM058434
OM058437
OM058439
OM058449
OM058453
OM058455
OM058460
OM058463
OM058467
OM058469
OM058474
OM058476
OM058477
OM058480
OM058492
OM058499
OM058515
OM058518
OM058519
OM058532
OM058533
OM058537
OM058546
OM058547
OM058554
OM058556
OM058559
OM058560
OM058565
OM058567
OM058576
OM058578
OM058579
OM058582
OM058585
OM058588
OM058595
OM058599
OM058608
OM058609
OM058614
OM058616
OM058619
OM058626
OM058631
OM058632
OM058633
OM058652
OM058653
OM058660
OM058662
OM058663
OM058672
OM058673
OM058675
OM058676
OM058679
OM058692
OM058694
OM058696
OM058697
OM058706
OM058713
OM058718
OM058735
OM058738
OM058746
OM058750
OM058760
OM058762
OM058764
OM058766
OM058772
OM058777
OM058785
OM058791
OM058792
OM058793
OM058802
OM058808
OM058809
OM058811
OM058814
OM058817
OM058820
OM058822
OM058824
OM058825
OM058831
OM058832
OM058833
OM058838
OM058840
OM058843
OM058845
OM058854
OM058855
OM058856
OM058860
OM058868
OM058869
OM058871
OM058873
OM058877
OM058880
OM058886
OM058894
OM058896
OM058906
OM058907
OM058908
OM058910
OM058918
OM058923
OM058925
OM058929
OM058932
OM058938
OM058940
OM058947
OM058957
OM058966
OM058970
OM058972
OM058977
OM058983
OM058985
OM058990
OM058991
OM058993
OM058994
OM058995
OM058998
OM059007
OM059012
OM059015
OM059018
OM059020
OM059022
OM059027
OM059029
OM059031
OM059041
OM059042
OM059044
OM059045
OM059048
OM059050
OM059051
OM059055
OM059059
OM059063
OM059065
OM059070
OM059071
OM059075
OM059077
OM059079
OM059082
OM059084
OM059088
OM059089
OM059096
OM059099
OM059102
OM059105
OM059110
OM059111
OM059113
OM059115
OM059117
OM059126
OM059130
OM059138
OM059139
OM059140
OM059142
OM059143
OM059147
OM059152
OM059155
OM059156
OM059158
OM059160
OM059161
OM059162
OM059163
OM059165
OM059168
OM059169
OM059170
OM059174
OM059175
OM059180
OM059181
OM059185
OM059186
OM059187
OM059189
OM059196
OM059197
OM059198
OM059200
OM059201
OM059202
OM059203
OM059215
OM059222
OM059223
OM059224
OM059226
OM059230
OM059234
OM059239
OM059240
OM059242
OM059244
OM059246
OM059247
OM059256
OM059269
OM059271
OM059272
OM059275
OM059282
OM059285
OM059299
OM059307
OM059308
OM059309
OM059314
OM059316
OM059317
OM059320
OM059324
OM059329
OM059336
OM059338
OM059340
OM059342
OM059343
OM059346
OM059350
OM059351
OM059358
OM059360
OM059364
OM059369
OM059370
OM059378
OM059382
OM059383
OM059390
OM059392
OM059393
OM059405
OM059410
OM059412
OM059415
OM059416
OM059420
OM059425
OM059427
OM059431
OM059432
OM059437
OM059442
OM059444
OM059447
OM059460
OM059462
OM059469
OM059476
OM059481
OM059487
OM059489
OM059501
OM059508
OM059510
OM059512
OM059515
OM059516
OM059517
OM059518
OM059521
OM059526
OM059529
OM059530
OM059531
OM059535
OM059541
OM111217
OM111219
OM111225
OM111229
OM111230
OM111234
OM111236
OM111237
OM111240
OM111243
OM111249
OM111250
OM111251
OM111253
OM111257
OM111259
OM111270
OM111271
OM111275
OM111276
OM111278
OM111279
OM111280
OM111290
OM111294
OM111300
OM111301
OM111302
OM111305
OM111307
OM111308
OM111310
OM111311
OM111313
OM111316
OM111317
OM111325
OM111335
OM111337
OM111339
OM111340
OM111350
OM111356
OM111373
OM111375
OM111380
OM111387
OM111392
OM111395
OM111399
OM111409
OM111412
OM111419
OM111420
OM111427
OM111431
OM111433
OM111437
OM111438
OM111447
OM111453
OM111456
OM111461
OM111462
OM111466
OM111470
OM111471
OM111476
OM111477
OM111479
OM111490
OM111491
OM111492
OM111498
OM111501
OM111503
OM111504
OM111505
OM111508
OM111510
OM111515
OM111517
OM111518
OM111523
OM111527
OM111528
OM111530
OM111531
OM111539
OM111541
OM111544
OM111545
OM111549
OM111552
OM111553
OM111562
OM111563
OM111564
OM111569
OM111570
OM111571
OM111572
OM111578
OM111582
OM111590
OM111595
OM111600
OM111608
OM111611
OM111613
OM111615
OM111619
OM111621
OM111636
OM111639
OM111641
OM111649
OM111651
OM111655
OM111660
OM111662
OM111665
OM111666
OM111672
OM111688
OM111691
OM111697
OM111699
OM111713
OM111729
OM111731
OM111733
OM111734
OM111735
OM111737
OM111742
OM111744
OM111747
OM111748
OM111750
OM111759
OM111763
OM111764
OM111771
OM111774
OM111775
OM111777
OM111780
OM111802
OM111804
OM111805
OM111810
OM111812
OM111814
OM111815
OM111818
OM111822
OM111831
OM111848
OM111853
OM111854
OM111855
OM111856
OM111866
OM111877
OM111880
OM111881
OM111882
OM111889
OM111895
OM111898
OM111899
OM111901
OM111903
OM111904
OM111909
OM111911
OM111912
OM111917
OM111918
OM111921
OM111924
OM111931
OM111935
OM111938
OM111943
OM111945
OM111947
OM111948
OM111952
OM111954
OM111957
OM111963
OM111964
OM111967
OM111968
OM111975
OM111976
OM111982
OM111985
OM111988
OM111989
OM112003
OM112004
OM112005
OM112008
OM112011
OM112012
OM112019
OM112020
OM143605
OM143606
OM143609
OM143611
OM143612
OM143614
OM143626
OM143627
OM143640
OM143641
OM143643
OM143661
OM143667
OM143669
OM143673
OM143688
OM143699
OM143705
OM143706
OM143707
OM143713
OM143718
OM143720
OM143722
OM143725
OM143728
OM143729
OM143733
OM143734
OM143738
OM143743
OM143751
OM143753
OM143755
OM143758
OM143761
OM143762
OM143764
OM143765
OM143768
OM143770
OM143772
OM143775
OM143783
OM143784
OM143786
OM143789
OM143791
OM143792
OM143795
OM143796
OM143808
OM143810
OM143812
OM143815
OM143818
OM143821
OM143822
OM143823
OM143833
OM143838
OM143840
OM143841
OM143846
OM143848
OM143855
OM143867
OM143870
OM143871
OM143880
OM143881
OM143891
OM143896
OM143899
OM143901
OM143911
OM143912
OM143917
OM143921
OM143935
OM143937
OM143947
OM143951
OM143955
OM143957
OM143970
OM143993
OM144003
OM144004
OM144018
OM144031
OM144032
OM144037
OM144041
OM144045
OM144051
OM144058
OM144059
OM144063
OM144064
OM144072
OM144078
OM144079
OM144082
OM144083
OM144084
OM144088
OM144090
OM144096
OM144102
OM144104
OM144105
OM144109
OM144118
OM144120
OM144122
OM144124
OM144131
OM144134
OM144138
OM144146
OM144148
OM144149
OM144152
OM144160
OM144166
OM144169
OM144171
OM144175
OM144176
OM144178
OM144180
OM144185
OM144191
OM144214
OM144217
OM144218
OM144223
OM144224
OM144225
OM144226
OM144228
OM144231
OM144232
OM144236
OM144248
OM144249
OM144254
OM144255
OM144256
OM144264
OM144268
OM144274
OM144292
OM144296
OM144300
OM144303
OM144304
OM144305
OM144322
OM144324
OM144327
OM144333
OM144335
OM144336
OM144338
OM144339
OM144347
OM144359
OM144361
OM144362
OM144363
OM144370
OM144371
OM144383
OM144388
OM144389
OM144396
OM144399
OM144400
OM144402
OM144404
OM144405
OM144409
OM144412
OM144414
OM144416
OM144417
OM144419
OM144422
OM144426
OM144428
OM144430
OM144432
OM144434
OM144439
OM144441
OM144443
OM144453
OM144456
OM144461
OM144463
OM182439
OM182446
OM182450
OM182451
OM182452
OM182454
OM182458
OM182462
OM182468
OM182476
OM182477
OM182482
OM182486
OM182487
OM182495
OM182503
OM182508
OM182511
OM182512
OM182513
OM182525
OM182526
OM182529
OM182530
OM182535
OM182537
OM182538
OM182539
OM182540
OM182543
OM182548
OM182560
OM182574
OM182579
OM182588
OM182589
OM182591
OM182598
OM182600
OM182603
OM182605
OM182607
OM182610
OM182612
OM182615
OM182616
OM182620
OM182624
OM182628
OM182632
OM182635
OM182639
OM182640
OM182642
OM182646
OM182648
OM182649
OM182652
OM182654
OM182657
OM182664
OM182671
OM182674
OM182675
OM182677
OM182678
OM182681
OM182682
OM182684
OM182689
OM182697
OM182699
OM182702
OM182704
OM228877
OM228883
OM228886
OM228895
OM228900
OM228901
OM228904
OM228905
OM228909
OM228911
OM228912
OM228914
OM228917
OM228918
OM228919
OM228921
OM228926
OM228927
OM228942
OM228947
OM228948
OM228954
OM228977
OM228981
OM228984
OM228990
OM228992
OM228994
OM229004
OM229005
OM229014
OM229023
OM229030
OM229044
OM229047
OM229054
OM229064
OM229067
OM229085
OM229086
OM229091
OM229096
OM229104
OM229105
OM229106
OM229112
OM229115
OM229122
OM229123
OM229124
OM229127
OM229132
OM229134
OM229135
OM229138
OM229142
OM229143
OM229148
OM229155
OM229162
OM229163
OM229164
OM229171
OM229172
OM229177
OM229205
OM229208
OM229220
OM229223
OM229230
OM229231
OM229237
OM229241
OM229242
OM229255
OM229267
OM229272
OM229274
OM229277
OM229278
OM229280
OM229283
OM229289
OM229305
OM229306
OM229314
OM229324
OM229342
OM229347
OM229351
OM229355
OM229356
OM229358
OM229372
OM229373
OM229376
OM229377
OM229381
OM229383
OM229391
OM229393
OM229396
OM229398
OM229410
OM229411
OM229417
OM229418
OM229421
OM229433
OM229445
OM229446
OM229449
OM229456
OM229461
OM229471
OM229479
OM229490
OM229496
OM229503
OM229514
OM229524
OM229530
OM229531
OM229536
OM229539
OM229551
OM229553
OM229560
OM229569
OM229574
OM229576
OM229582
OM229583
OM229585
OM229592
OM229597
OM229602
OM229606
OM229610
OM229615
OM229623
OM229630
OM229633
OM229640
OM229643
OM229651
OM229658
OM229667
OM229679
OM229690
OM229698
OM229699
OM229700
OM229708
OM229719
OM229741
OM229748
OM229753
OM229757
OM229779
OM229781
OM229786
OM229787
OM229797
OM229802
OM229804
OM229805
OM229809
OM229812
OM229813
OM229824
OM229829
OM229846
OM229850
OM229853
OM229869
OM229871
OM229874
OM229884
OM229900
OM229915
OM229917
OM229921
OM229928
OM229932
OM229944
OM229948
OM229956
OM229995
OM229996
OM230003
OM230006
OM230017
OM230022
OM230030
OM245358
OM245361
OM245369
OM245371
OM245372
OM245373
OM245377
OM245381
OM245382
OM245400
OM245424
OM245427
OM245432
OM245437
OM245448
OM245466
OM245475
OM245477
OM245486
OM245529
OM245532
OM245534
OM245568
OM245569
OM245580
OM245582
OM245587
OM245590
OM245592
OM245598
OM245601
OM245613
OM245616
OM245619
OM245622
OM245623
OM245629
OM245639
OM245650
OM245675
OM245680
OM245683
OM245685
OM245693
OM245699
OM245701
OM245703
OM245709
OM245710
OM245712
OM245714
OM245722
OM245729
OM245732
OM245737
OM245743
OM245744
OM245746
OM245749
OM245751
OM245757
OM245762
OM245773
OM245774
OM245776
OM245778
OM245789
OM245804
OM245827
OM245828
OM245834
OM245835
OM245837
OM245841
OM245843
OM245848
OM263738
OM263740
OM263744
OM263788
OM263806
OM263812
OM263822
OM263836
OM263843
OM264025
OM264054
OM264130
OM280466
OM280474
OM280476
OM280479
OM280485
OM280486
OM280492
OM280520
OM280521
OM280523
OM280526
OM280531
OM280535
OM280538
OM280539
OM280550
OM280551
OM280558
OM280568
OM280570
OM280572
OM280579
OM280585
OM280588
OM280592
OM280594
OM280599
OM280608
OM280612
OM280614
OM280617
OM280625
OM280628
OM280630
OM280632
OM280642
OM280661
OM280688
OM280689
OM280694
OM280702
OM280703
OM280710
OM280714
OM280719
OM280720
OM280723
OM280732
OM280735
OM280767
OM280772
OM280779
OM280789
OM280791
OM280795
OM280796
OM280798
OM280802
OM280803
OM280805
OM280816
OM280820
OM280823
OM280824
OM280827
OM280831
OM280832
OM280833
OM280844
OM280853
OM280856
OM280860
OM280861
OM280862
OM280864
OM280865
OM280881
OM280882
OM280885
OM280887
OM280891
OM280893
OM280894
OM280897
OM280898
OM280900
OM280914
OM280922
OM280924
OM280925
OM280928
OM280932
OM280945
OM280948
OM280950
OM280953
OM280956
OM280965
OM280968
OM280969
OM280971
OM280975
OM280978
OM280981
OM294181
OM294279
OM294356
OM294358
OM294366
OM294367
OM294375
OM294379
OM294382
OM294387
OM294389
OM294394
OM294400
OM294403
OM294404
OM294411
OM294415
OM294418
OM294421
OM294426
OM294431
OM294432
OM294433
OM294434
OM294437
OM294440
OM294446
OM294448
OM294449
OM294455
OM294458
OM294468
OM294469
OM294471
OM294482
OM294483
OM294484
OM294497
OM294499
OM294505
OM294506
OM294509
OM294515
OM294518
OM294519
OM294524
OM294525
OM294526
OM294528
OM294529
OM294530
OM294531
OM294532
OM294533
OM294534
OM294535
OM294537
OM294538
OM294544
OM294553
OM294563
OM294572
OM294573
OM294580
OM294595
OM294598
OM294599
OM294602
OM294610
OM294611
OM294616
OM294618
OM294625
OM294626
OM294630
OM294633
OM294639
OM294640
OM294644
OM294647
OM294762
OM294766
OM294769
OM294780
OM294791
OM294803
OM294808
OM294815
OM294816
OM294819
OM294823
OM294824
OM294825
OM294828
OM294855
OM294857
OM294860
OM294862
OM294882
OM294896
OM294904
OM294908
OM294918
OM294932
OM294942
OM294944
OM294956
OM294962
OM294968
OM294973
OM294976
OM294983
OM294990
OM294992
OM294999
OM295000
OM295002
OM295021
OM295023
OM295029
OM295030
OM295033
OM295043
OM295046
OM295049
OM295051
OM295056
OM295057
OM295067
OM295077
OM295099
OM295114
OM295116
OM295129
OM295134
OM295138
OM295139
OM295142
OM295149
OM295154
OM295160
OM295163
OM295164
OM295167
OM295175
OM295176
OM295177
OM295178
OM295180
OM295188
OM295206
OM295216
OM295232
OM295240
OM295241
OM295248
OM295249
OM295270
OM295274
OM295275
OM295280
OM295288
OM295290
OM295293
OM295297
OM295303
OM295309
OM295325
OM295330
OM295348
OM295357
OM295366
OM295371
OM295377
OM295378
OM295386
OM295388
OM295392
OM295398
OM295406
OM295411
OM295418
OM295430
OM295431
OM295432
OM295433
OM295434
OM295442
OM295445
OM295448
OM295449
OM295452
OM295463
OM295465
OM295482
OM295486
OM295491
OM295513
OM295515
OM295517
OM295519
OM295525
OM295526
OM295527
OM295529
OM295548
OM295557
OM295558
OM295561
OM295564
OM295568
OM295571
OM295573
OM295578
OM326985
OM326990
OM326991
OM326993
OM326998
OM327002
OM327003
OM327004
OM327006
OM327009
OM327024
OM327026
OM327029
OM327032
OM327036
OM327040
OM327056
OM327060
OM327063
OM327064
OM327073
OM327078
OM327079
OM327087
OM327093
OM327095
OM327103
OM327105
OM327116
OM327117
OM327129
OM327140
OM327144
OM327152
OM327153
OM327154
OM327157
OM327161
OM327171
OM327173
OM327174
OM327181
OM327186
OM327196
OM327198
OM327211
OM327216
OM327222
OM327241
OM327242
OM327247
OM327249
OM327253
OM327261
OM327267
OM327269
OM327272
OM327280
OM327281
OM327285
OM327291
OM327294
OM327298
OM327304
OM387374
OM387515
OM387552
OM387565
OM387576
OM387589
OM387615
OM387711
OM387718
OM387741
OM387789
OM387801
OM387959
OM388014
OM388050
OM388115
OM388177
OM388185
OM388196
OM388204
OM390270
OM390271
OM390275
OM390282
OM390289
OM390303
OM390307
OM390308
OM390319
OM390325
OM390340
OM390342
OM390354
OM390355
OM390361
OM390371
OM390375
OM390381
OM390388
OM390389
OM390393
OM390406
OM390414
OM390419
OM390428
OM390429
OM390430
OM390458
OM390462
OM390473
OM390475
OM390476
OM390479
OM390482
OM390483
OM390502
OM390507
OM390508
OM390509
OM390512
OM390514
OM390529
OM390558
OM390572
OM400597
OM400602
OM400606
OM400608
OM400617
OM400619
OM400624
OM400629
OM400638
OM400641
OM400647
OM400648
OM400649
OM400652
OM400653
OM400655
OM400664
OM400666
OM400670
OM400689
OM400696
OM400698
OM400706
OM400717
OM400725
OM400728
OM400730
OM400734
OM400737
OM400738
OM400739
OM400741
OM400742
OM400744
OM400745
OM400746
OM400753
OM400756
OM400759
OM400761
OM400762
OM400765
OM400768
OM400769
OM400774
OM400802
OM400806
OM400807
OM400808
OM400810
OM400818
OM400824
OM400826
OM400832
OM400833
OM400834
OM400835
OM400851
OM400852
OM400857
OM400860
OM400865
OM400866
OM400877
OM400884
OM400894
OM400900
OM400909
OM400912
OM400914
OM400915
OM400916
OM400917
OM400919
OM400920
OM400923
OM400944
OM400949
OM400951
OM400964
OM400968
OM400971
OM400973
OM400978
OM400984
OM400985
OM400987
OM400989
OM400990
OM400996
OM400999
OM401001
OM401014
OM401018
OM401021
OM401034
OM401044
OM401045
OM401048
OM401051
OM401055
OM401057
OM401063
OM401067
OM401079
OM401082
OM401090
OM401093
OM401097
OM401099
OM401105
OM401107
OM401108
OM401115
OM401119
OM401126
OM401127
OM401133
OM401135
OM401138
OM401140
OM401143
OM401148
OM401149
OM401154
OM401165
OM401166
OM401176
OM401181
OM401183
OM401193
OM401195
OM401196
OM401197
OM401206
OM401207
OM401218
OM401222
OM401235
OM401236
OM401239
OM401242
OM401244
OM401249
OM401253
OM402523
OM402527
OM402529
OM402536
OM402540
OM402547
OM402552
OM402553
OM402556
OM402557
OM402572
OM402579
OM402582
OM402584
OM402591
OM402592
OM402605
OM402625
OM402636
OM402645
OM402647
OM402649
OM402657
OM402660
OM402662
OM402667
OM402673
OM402674
OM402676
OM402677
OM402687
OM402691
OM402692
OM402707
OM402709
OM402712
OM402721
OM402736
OM402740
OM402748
OM402750
OM402753
OM402759
OM402765
OM402766
OM402767
OM402770
OM402772
OM402774
OM402780
OM402781
OM402785
OM402788
OM402790
OM402792
OM402793
OM402817
OM402819
OM402821
OM402822
OM402823
OM402825
OM402833
OM402834
OM402838
OM402852
OM402854
OM402859
OM402864
OM402866
OM402874
OM402881
OM402885
OM402892
OM402894
OM402896
OM402901
OM402903
OM402905
OM402908
OM402909
OM402912
OM402924
OM402926
OM402931
OM402932
OM402934
OM402946
OM402954
OM402960
OM402963
OM402968
OM402979
OM402986
OM402988
OM402989
OM402992
OM402998
OM403001
OM403004
OM403008
OM403010
OM403014
OM403026
OM403030
OM403035
OM403046
OM420755
OM420994
OM420997
OM421047
OM421107
OM421266
OM421336
OM421466
OM421593
OM457309
OM457315
OM457321
OM457330
OM457343
OM457344
OM457356
OM457359
OM457367
OM457371
OM457374
OM457381
OM457386
OM457389
OM457390
OM457401
OM457410
OM457417
OM457420
OM457421
OM457423
OM457424
OM457432
OM457450
OM457453
OM457460
OM457469
OM457471
OM457485
OM457497
OM457499
OM457505
OM457510
OM457513
OM457514
OM457527
OM457532
OM457542
OM457544
OM457556
OM457567
OM457571
OM457572
OM457577
OM457578
OM457586
OM457590
OM457593
OM457596
OM457607
OM457613
OM457614
OM457625
OM457628
OM457635
OM457636
OM457640
OM457641
OM457643
OM457649
OM457653
OM457659
OM458239
OM458240
OM458241
OM458247
OM458248
OM458251
OM458257
OM458277
OM458279
OM458284
OM458288
OM458293
OM458297
OM458300
OM458302
OM458303
OM458313
OM458315
OM458317
OM458327
OM458331
OM458337
OM458340
OM458343
OM458348
OM458352
OM458354
OM458365
OM458370
OM458374
OM458375
OM458379
OM458382
OM458386
OM458394
OM458416
OM458419
OM458420
OM458425
OM458428
OM458429
OM458432
OM458434
OM458437
OM458452
OM458453
OM458454
OM458455
OM458457
OM458461
OM458473
OM458474
OM458475
OM458478
OM458485
OM458487
OM458490
OM458495
OM458497
OM458501
OM458504
OM458506
OM458516
OM458520
OM458523
OM458525
OM458526
OM458527
OM458529
OM458532
OM458540
OM458545
OM458551
OM458554
OM458561
OM458564
OM458569
OM458571
OM458574
OM458581
OM458583
OM458586
OM458587
OM458590
OM458599
OM458605
OM458606
OM458609
OM458613
OM458615
OM458627
OM458631
OM458638
OM458639
OM458652
OM458654
OM458660
OM458662
OM458665
OM458670
OM458671
OM458673
OM458678
OM458687
OM458691
OM458693
OM458698
OM458699
OM458703
OM458704
OM458705
OM458708
OM458713
OM458722
OM458723
OM458733
OM458738
OM458744
OM458748
OM458751
OM458752
OM458760
OM458762
OM458763
OM458767
OM458770
OM458772
OM458779
OM458782
OM458787
OM458788
OM458790
OM458792
OM458797
OM458798
OM458803
OM458808
OM458817
OM458820
OM458825
OM458826
OM474649
OM487123
OM487128
OM487130
OM487131
OM487133
OM487146
OM487150
OM487156
OM487158
OM487163
OM487165
OM487168
OM487170
OM487172
OM487175
OM487190
OM487201
OM487211
OM487213
OM487217
OM487218
OM487225
OM487230
OM487233
OM487234
OM487237
OM487239
OM487241
OM487242
OM487244
OM487245
OM487246
OM487247
OM487251
OM487255
OM487262
OM487266
OM487273
OM487274
OM487277
OM487279
OM487280
OM487281
OM487283
OM487285
OM487287
OM487294
OM487295
OM487297
OM487298
OM487299
OM487300
OM487301
OM487302
OM487308
OM487309
OM487314
OM487317
OM487320
OM487336
OM487340
OM487346
OM487349
OM487352
OM487353
OM487355
OM487364
OM487368
OM487370
OM487371
OM487375
OM487381
OM487384
OM487388
OM487390
OM487392
OM487393
OM487397
OM487398
OM487399
OM487401
OM487403
OM487409
OM487418
OM487425
OM487426
OM487431
OM487438
OM487440
OM487441
OM487442
OM487445
OM487447
OM487453
OM487458
OM487462
OM487464
OM487472
OM487473
OM487476
OM487480
OM487482
OM487483
OM487495
OM487496
OM487498
OM487500
OM487501
OM487507
OM487512
OM487513
OM487519
OM487520
OM487527
OM487528
OM487530
OM487531
OM487533
OM487542
OM487547
OM487555
OM487560
OM487569
OM487570
OM487571
OM487573
OM487579
OM487588
OM487589
OM487590
OM487595
OM487596
OM487599
OM487602
OM487603
OM487606
OM487609
OM487613
OM487614
OM487616
OM487619
OM487622
OM487625
OM487627
OM487630
OM487632
OM487635
OM487639
OM487643
OM487644
OM487649
OM487653
OM487658
OM487661
OM487664
OM487669
OM487673
OM487686
OM487703
OM510163
OM510170
OM510179
OM510185
OM510186
OM510202
OM510209
OM510215
OM510218
OM510227
OM510231
OM510240
OM510243
OM510251
OM510252
OM510255
OM510257
OM569001
OM569192
OM569229
OM569254
OM569393
OM615471
OM615510
OM615584
OM615625
OM615716
OM615757
OM615794
OM615819
OM647030
OM647149
OM647243
OM647354
OM647379
OM647418
OM647538
OM647573
OM647602
OM647631
OM647652
OM647700
OM647751
OM647773
OM648595
OM648600
OM648601
OM648604
OM648605
OM648606
OM648612
OM648615
OM648617
OM648618
OM648619
OM648622
OM648624
OM648633
OM648637
OM648646
OM648648
OM648649
OM648656
OM648659
OM648669
OM648672
OM648674
OM648680
OM648685
OM648688
OM648692
OM648694
OM648697
OM648702
OM648703
OM648707
OM648713
OM648734
OM648737
OM648741
OM648744
OM648746
OM648747
OM648756
OM648758
OM648759
OM648761
OM648771
OM648794
OM648801
OM648807
OM648816
OM648822
OM648832
OM648836
OM648841
OM648842
OM648844
OM648858
OM648861
OM648864
OM648867
OM648879
OM648882
OM648884
OM648887
OM648893
OM648895
OM648898
OM648901
OM648904
OM648906
OM653775
OM653777
OM653779
OM653782
OM653799
OM653817
OM653832
OM653841
OM653843
OM653850
OM653853
OM653855
OM653867
OM653869
OM653872
OM653883
OM653893
OM653894
OM653895
OM653897
OM653904
OM653915
OM653920
OM653923
OM653929
OM676678
OM676700
OM676703
OM676719
OM676761
OM676790
OM677005
OM677032
OM677047
OM677150
OM678058
OM678096
OM678168
OM678590
OM678673
OM678677
OM678748
OM688404
OM688419
OM688425
OM688463
OM688499
OM688501
OM688555
OM688692
OM688726
OM688781
OM793328
OM793330
OM793334
OM793358
OM793367
OM793369
OM793383
OM793403
OM793416
OM793432
OM793433
OM793453
OM793456
OM793458
OM793469
OM793472
OM793476
OM793884
OM793951
OM794268
OM794425
OM812174
OM812177
OM812180
OM812185
OM812198
OM812201
OM812203
OM812205
OM812208
OM812209
OM812216
OM812219
OM812228
OM812254
OM812256
OM812257
OM812346
OM812400
OM812437
OM817770
OM817802
OM817860
OM818153
OM907223
OM994731
OM994738
OM994742
OM994750
OM994751
OM994757
OM994759
OM994767
OM994769
OM994775
OM994781
OM994783
OM994788
OM994791
OM994793
OM994794
OM994802
OM994805
OM994808
OM994809
OM994810
OM994817
OM994818
OM994837
OM994840
OM994841
OM994842
OM994843
OM994856
OM994857
OM994860
OM994865
OM994866
OM994868
OM994869
OM994873
OM994875
OM994877
OM994881
OM994882
OM994962
OM994963
OM994994
ON003949
ON051608
ON051610
ON051612
ON051613
ON051614
ON051625
ON051635
ON081982
ON081987
ON082627
ON082672
ON096000
ON118571
ON118737
ON118793
ON150579
ON187878
ON187883
ON187889
ON187895
ON187899
ON187906
ON187907
ON188126
ON189542
ON204674
ON205365
ON220599
ON220600
ON220601
ON220602
ON220603
ON230326
ON230417
ON231123
ON231193
ON264316
ON470121
ON511485
ON512298
ON563240
ON595262
ON617565
ON762812
ON869632
ON942350
ON980061
OP232885
OP550698
OP550717
OP550833
OP551059
OP998522
OQ269236
MZ462654
MZ506050
MZ506067
MZ506076
MZ506106
MZ506112
MZ506136
MZ506209
MZ506250
MZ506282
MZ506284
MZ506300
MZ518413
MZ518423
MZ518443
MZ518471
MZ518555
MZ518631
MZ518714
MZ518761
MZ681678
OL695251
OM000724
OM263660
OM263664
OM263666
OM263670
OM263677
OM263694
OM263695
OM263721
OM263730
OM263753
OM263759
OM263793
OM263828
OM263870
OM263896
OM263913
OM263951
OM263962
OM263964
OM263980
OM263985
OM263989
OM264010
OM264046
OM264103
OM264136
OM387316
OM387337
OM387347
OM387360
OM387368
OM387394
OM387397
OM387415
OM387428
OM387472
OM387481
OM387485
OM387493
OM387539
OM387540
OM387545
OM387550
OM387580
OM387620
OM387627
OM387654
OM387682
OM387710
OM387726
OM387730
OM387753
OM387782
OM387784
OM387797
OM387814
OM387851
OM387854
OM387866
OM387917
OM387923
OM387928
OM387929
OM387932
OM387974
OM387992
OM388034
OM388043
OM388045
OM388052
OM388063
OM388066
OM388090
OM388101
OM388108
OM388112
OM388119
OM388133
OM388139
OM388173
OM388182
OM388186
OM388188
OM388189
OM388197
OM388203
OM388221
OM388222
OM419508
OM419512
OM419537
OM419538
OM419551
OM419565
OM419586
OM419614
OM419632
OM419677
OM419711
OM419717
OM419749
OM419752
OM419769
OM419773
OM419781
OM419851
OM419856
OM419879
OM419899
OM419936
OM420002
OM420026
OM420028
OM420050
OM420090
OM420148
OM420151
OM420183
OM420212
OM420754
OM420818
OM420841
OM420887
OM420906
OM420915
OM420948
OM420955
OM420959
OM420966
OM420990
OM420991
OM421003
OM421012
OM421034
OM421068
OM421112
OM421127
OM421131
OM421185
OM421202
OM421224
OM421250
OM421273
OM421279
OM421296
OM421305
OM421315
OM421316
OM421337
OM421339
OM421352
OM421369
OM421426
OM421434
OM421443
OM421511
OM421524
OM421541
OM421542
OM421561
OM457327
OM457355
OM457370
OM457379
OM457429
OM457436
OM457441
OM457464
OM457476
OM457524
OM457561
OM457608
OM457622
OM457638
OM457644
OM457654
OM458824
OM458963
OM459024
OM459029
OM459030
OM459055
OM459058
OM459061
OM459077
OM459102
OM459108
OM459114
OM459132
OM459161
OM459187
OM459201
OM459206
OM459211
OM459241
OM459245
OM459250
OM459253
OM459257
OM459262
OM459266
OM459270
OM459284
OM459311
OM459330
OM459343
OM459347
OM459377
OM459423
OM459462
OM459486
OM459495
OM459511
OM459547
OM459567
OM459568
OM459590
OM459617
OM459623
OM459628
OM459632
OM459653
OM459657
OM459671
OM459683
OM459702
OM474371
OM474377
OM474380
OM474383
OM474386
OM474388
OM474400
OM474401
OM474414
OM474416
OM474425
OM474438
OM474446
OM474486
OM474489
OM474500
OM474516
OM474531
OM474533
OM474551
OM474552
OM474570
OM474592
OM474599
OM474616
OM474617
OM474620
OM474627
OM474630
OM474637
OM474662
OM474683
OM474684
OM474693
OM474710
OM474713
OM474734
OM474744
OM474749
OM474756
OM474779
OM474813
OM474829
OM474834
OM474839
OM474852
OM474884
OM474886
OM474887
OM474928
OM474937
OM474943
OM474959
OM474967
OM474968
OM488348
OM488352
OM488358
OM488370
OM488392
OM488422
OM488431
OM488465
OM488477
OM488482
OM488495
OM488497
OM488500
OM488504
OM488505
OM488510
OM488517
OM488534
OM488544
OM488556
OM488579
OM488580
OM488584
OM488594
OM488607
OM488608
OM488618
OM488623
OM488625
OM488642
OM488677
OM488679
OM488693
OM488698
OM488765
OM488794
OM488795
OM488802
OM488804
OM488805
OM488822
OM488831
OM488846
OM488848
OM568985
OM568995
OM569034
OM569040
OM569051
OM569089
OM569138
OM569141
OM569155
OM569241
OM569261
OM569262
OM569267
OM569283
OM569284
OM569295
OM569316
OM569332
OM569342
OM569378
OM569400
OM569410
OM569415
OM569419
OM569431
OM569461
OM569478
OM569484
OM615447
OM615448
OM615461
OM615464
OM615509
OM615530
OM615533
OM615549
OM615552
OM615560
OM615561
OM615570
OM615575
OM615576
OM615581
OM615591
OM615598
OM615620
OM615638
OM615644
OM615657
OM615660
OM615680
OM615681
OM615682
OM615686
OM615694
OM615713
OM615754
OM615775
OM615776
OM615779
OM615784
OM615789
OM615801
OM615813
OM615816
OM615826
OM615832
OM615833
OM615852
OM615871
OM647005
OM647006
OM647011
OM647018
OM647040
OM647054
OM647076
OM647092
OM647093
OM647120
OM647137
OM647169
OM647173
OM647175
OM647195
OM647230
OM647237
OM647240
OM647267
OM647289
OM647350
OM647370
OM647403
OM647413
OM647437
OM647439
OM647447
OM647451
OM647460
OM647480
OM647490
OM647504
OM647533
OM647541
OM647559
OM647563
OM647594
OM647606
OM647611
OM647614
OM647620
OM647663
OM647682
OM647691
OM647695
OM647699
OM647727
OM647777
OM647786
OM647795
OM647797
OM647803
OM648625
OM653875
OM653937
OM676661
OM676669
OM676671
OM676690
OM676693
OM676694
OM676718
OM676725
OM676794
OM676796
OM676810
OM676835
OM676844
OM676850
OM676872
OM676876
OM676886
OM676895
OM676896
OM676897
OM676899
OM676903
OM676906
OM676907
OM676910
OM676929
OM676949
OM676951
OM676960
OM676962
OM676970
OM676975
OM676983
OM676984
OM676994
OM676996
OM676998
OM676999
OM677013
OM677024
OM677027
OM677042
OM677043
OM677054
OM677060
OM677067
OM677074
OM677085
OM677098
OM677115
OM677116
OM677123
OM677126
OM677141
OM677145
OM677158
OM677161
OM677172
OM677239
OM678008
OM678014
OM678017
OM678018
OM678026
OM678043
OM678048
OM678064
OM678068
OM678069
OM678080
OM678081
OM678084
OM678088
OM678101
OM678105
OM678108
OM678109
OM678116
OM678125
OM678150
OM678164
OM678167
OM678170
OM678180
OM678185
OM678186
OM678189
OM678191
OM678199
OM678205
OM678213
OM678215
OM678220
OM678225
OM678228
OM678231
OM678235
OM678238
OM678245
OM678263
OM678268
OM678270
OM678273
OM678274
OM678276
OM678280
OM678281
OM678282
OM678297
OM678300
OM678303
OM678305
OM678308
OM678310
OM678321
OM678326
OM678331
OM678347
OM678349
OM678352
OM678356
OM678359
OM678369
OM678373
OM678383
OM678390
OM678404
OM678416
OM678419
OM678424
OM678426
OM678437
OM678587
OM678594
OM678615
OM678620
OM678623
OM678637
OM678646
OM678663
OM678665
OM678685
OM678694
OM678702
OM678712
OM678715
OM678718
OM678721
OM678727
OM678734
OM678740
OM678771
OM678773
OM678775
OM678782
OM678783
OM678790
OM678807
OM678818
OM678820
OM678830
OM678842
OM678850
OM678864
OM678867
OM678873
OM678879
OM678904
OM678912
OM678915
OM678925
OM678926
OM678928
OM678930
OM678931
OM678934
OM678946
OM678948
OM678952
OM678960
OM678964
OM678970
OM678976
OM678978
OM678979
OM678980
OM678990
OM678994
OM679001
OM679002
OM679005
OM679006
OM679015
OM679041
OM679050
OM679055
OM679060
OM679062
OM679065
OM679070
OM679073
OM679101
OM679126
OM679134
OM679140
OM679146
OM679147
OM679148
OM679151
OM688391
OM688412
OM688423
OM688426
OM688435
OM688441
OM688445
OM688472
OM688513
OM688518
OM688519
OM688524
OM688544
OM688550
OM688583
OM688586
OM688590
OM688599
OM688608
OM688616
OM688619
OM688624
OM688630
OM688632
OM688640
OM688656
OM688660
OM688666
OM688693
OM688697
OM688705
OM688719
OM688722
OM688729
OM688731
OM688736
OM688743
OM688752
OM688762
OM688771
OM688788
OM688796
OM688812
OM688813
OM688818
OM793736
OM793738
OM793751
OM793752
OM793766
OM793771
OM793775
OM793782
OM793793
OM793801
OM793808
OM793814
OM793815
OM793823
OM793851
OM793854
OM793890
OM793898
OM793901
OM793903
OM793914
OM793919
OM793927
OM793943
OM793952
OM793968
OM793973
OM793981
OM793997
OM794010
OM794012
OM794013
OM794021
OM794052
OM794054
OM794061
OM794064
OM794066
OM794069
OM794079
OM794088
OM794100
OM794113
OM794117
OM794121
OM794128
OM794129
OM794130
OM794133
OM794140
OM794147
OM794151
OM794153
OM794164
OM794169
OM794172
OM794173
OM794182
OM794190
OM794192
OM794193
OM794201
OM794211
OM794219
OM794242
OM794258
OM794263
OM794265
OM794269
OM794271
OM794274
OM794275
OM794284
OM794290
OM794292
OM794319
OM794324
OM794346
OM794359
OM794362
OM794370
OM794371
OM794376
OM794378
OM794395
OM794400
OM794417
OM794424
OM794426
OM794430
OM794434
OM794436
OM794439
OM794454
OM794472
OM794477
OM794494
OM794518
OM794530
OM794536
OM794543
OM794561
OM794572
OM794580
OM794592
OM794594
OM794604
OM794605
OM794610
OM794612
OM794617
OM812285
OM812292
OM812297
OM812298
OM812311
OM812317
OM812328
OM812331
OM812359
OM812364
OM812368
OM812369
OM812402
OM812405
OM812417
OM812422
OM812434
OM812436
OM812445
OM812456
OM812461
OM812467
OM812468
OM812483
OM812486
OM812487
OM812504
OM812516
OM812519
OM812526
OM812532
OM812536
OM812537
OM812546
OM812551
OM812556
OM812561
OM812567
OM812570
OM812573
OM812575
OM812584
OM812585
OM812589
OM812594
OM812596
OM812599
OM812601
OM812602
OM812605
OM812660
OM812666
OM812673
OM817608
OM817627
OM817653
OM817655
OM817667
OM817680
OM817684
OM817695
OM817696
OM817702
OM817704
OM817714
OM817725
OM817728
OM817729
OM817731
OM817732
OM817734
OM817748
OM817771
OM817774
OM817776
OM817787
OM817800
OM817803
OM817815
OM817821
OM817822
OM817823
OM817826
OM817827
OM817831
OM817838
OM817839
OM817843
OM817856
OM817866
OM817868
OM817873
OM817879
OM817884
OM817892
OM817894
OM817899
OM817900
OM817904
OM817921
OM817954
OM817961
OM817969
OM817975
OM817977
OM817986
OM817993
OM817999
OM818015
OM818018
OM818028
OM818041
OM818069
OM818071
OM818081
OM818090
OM818091
OM818094
OM818098
OM818108
OM818110
OM818127
OM818143
OM818159
OM818161
OM818166
OM818182
OM818191
OM818197
OM818200
OM818204
OM818212
OM818213
OM818228
OM904568
OM904583
OM904606
OM904614
OM904624
OM904627
OM904653
OM904665
OM904667
OM904692
OM904700
OM904707
OM904717
OM904737
OM904746
OM904764
OM904766
OM904785
OM904794
OM904800
OM904810
OM904812
OM904813
OM904843
OM904847
OM904857
OM904863
OM904865
OM904873
OM904885
OM904891
OM904893
OM904899
OM904907
OM904911
OM904916
OM904922
OM907138
OM907155
OM907167
OM907168
OM907172
OM907174
OM907188
OM907191
OM907194
OM907204
OM907207
OM907219
OM907233
OM907234
OM907242
OM907248
OM907255
OM907256
OM907257
OM907261
OM907263
OM907275
OM907282
OM907283
OM907285
OM907286
OM907291
OM907296
OM907308
OM907309
OM907313
OM907315
OM907318
OM907320
OM907331
OM907333
OM907346
OM907348
OM907358
OM907360
OM907364
OM907365
OM907379
OM907382
OM907383
OM907402
OM907404
OM907414
OM907418
OM907423
OM907429
OM907484
OM907509
OM907552
OM907566
OM907576
OM907579
OM907583
OM907600
OM907601
OM907609
OM907612
OM907613
OM907616
OM907618
OM907619
OM907621
OM907626
OM907629
OM907631
OM907634
OM907635
OM907638
OM907650
OM907655
OM907657
OM907673
OM907686
OM907693
OM907694
OM907697
OM907701
OM907705
OM907708
OM994972
OM994981
OM994984
OM994990
OM995000
OM995008
OM995010
OM995017
OM995038
OM995048
OM995049
OM995058
OM995069
OM995072
OM995085
OM995092
OM995098
OM995099
OM995109
OM995160
OM995163
OM995174
OM995184
OM995191
OM995198
OM995208
OM995216
OM995218
OM995223
OM995251
OM995273
OM995299
OM995310
OM995321
OM995325
OM995332
OM995337
OM995338
OM995350
OM995371
OM995379
OM995384
OM995389
OM995405
OM995409
OM995410
OM995455
OM995457
OM995467
OM995481
OM995484
OM995485
OM995490
OM995493
OM995499
OM995513
OM995524
OM995532
OM995535
OM995559
OM995575
OM995582
OM995585
OM995586
OM995590
OM995596
OM995604
OM995606
OM995610
OM995611
OM995612
OM995619
OM995645
OM995648
OM995668
OM995676
OM995680
OM995682
OM995693
OM995698
OM995699
OM995712
OM995721
OM995730
OM995731
OM995735
OM995736
OM995752
OM995753
OM995760
OM995761
OM995766
OM995772
ON001717
ON001723
ON001725
ON001726
ON001733
ON001735
ON001758
ON001780
ON001799
ON001803
ON001811
ON001812
ON001816
ON001822
ON001825
ON001830
ON001831
ON001835
ON001873
ON001890
ON001891
ON001904
ON001908
ON001914
ON001950
ON001952
ON001959
ON001965
ON001967
ON001971
ON001984
ON001999
ON002019
ON002025
ON002030
ON002045
ON002046
ON002057
ON002064
ON002068
ON002076
ON002086
ON002087
ON002095
ON002107
ON002108
ON002114
ON002116
ON002133
ON002144
ON002159
ON002191
ON002196
ON002199
ON002206
ON002222
ON002225
ON002232
ON002236
ON002249
ON002250
ON002253
ON002255
ON002260
ON002267
ON002273
ON002277
ON002280
ON002282
ON002283
ON002629
ON002632
ON002643
ON002649
ON002652
ON002673
ON002678
ON002683
ON002699
ON002707
ON002708
ON002710
ON002716
ON002723
ON002728
ON002742
ON002743
ON002764
ON002766
ON002771
ON002772
ON002785
ON002807
ON002811
ON002823
ON002832
ON002849
ON002853
ON002855
ON002859
ON002860
ON002872
ON002873
ON002898
ON002902
ON002908
ON002915
ON002920
ON002925
ON002932
ON002950
ON002958
ON002961
ON002975
ON002983
ON002997
ON003017
ON003033
ON003034
ON003040
ON003046
ON003050
ON003081
ON003083
ON003088
ON003090
ON003094
ON003096
ON003099
ON003102
ON003105
ON003108
ON003110
ON003114
ON003121
ON003123
ON003124
ON003127
ON003129
ON003144
ON003148
ON003163
ON003165
ON003191
ON003196
ON003209
ON003210
ON003218
ON003225
ON003226
ON003228
ON003229
ON003235
ON003236
ON003246
ON003249
ON003265
ON003271
ON003278
ON003284
ON003288
ON003295
ON003300
ON003315
ON003329
ON003330
ON003336
ON003338
ON003339
ON003343
ON003345
ON003349
ON003356
ON003364
ON003369
ON003373
ON003374
ON003377
ON003381
ON003383
ON003385
ON003388
ON003389
ON003391
ON003392
ON003409
ON003604
ON003608
ON003632
ON003638
ON003639
ON003643
ON003654
ON003655
ON003663
ON003665
ON003668
ON003670
ON003675
ON003677
ON003682
ON003687
ON003688
ON003696
ON003697
ON003704
ON003726
ON003749
ON003767
ON003784
ON003785
ON003796
ON003826
ON003839
ON003859
ON003873
ON003878
ON003889
ON003891
ON003896
ON003909
ON003910
ON003912
ON003920
ON003934
ON003935
ON003936
ON003939
ON003946
ON003951
ON003954
ON051662
ON051670
ON051687
ON051707
ON051711
ON051712
ON051729
ON051731
ON051742
ON051768
ON051785
ON051798
ON051799
ON051802
ON051806
ON051811
ON051825
ON051826
ON051833
ON051842
ON051856
ON051858
ON051861
ON051865
ON051872
ON051878
ON051881
ON051902
ON051913
ON051915
ON051942
ON051944
ON051964
ON051971
ON051972
ON051982
ON051989
ON052017
ON052023
ON068615
ON068622
ON068632
ON068658
ON068712
ON068724
ON068735
ON068739
ON068740
ON068745
ON068757
ON068762
ON068772
ON068782
ON068783
ON068788
ON068832
ON068850
ON068865
ON068867
ON068890
ON068896
ON068900
ON068906
ON068928
ON068946
ON068950
ON068977
ON069025
ON070520
ON070523
ON070535
ON070564
ON070598
ON070602
ON070618
ON070620
ON070621
ON070638
ON070641
ON070650
ON070656
ON070667
ON070690
ON070694
ON070696
ON070698
ON070699
ON070736
ON070741
ON070742
ON070767
ON070827
ON070833
ON070836
ON070860
ON070861
ON070874
ON070890
ON070901
ON070902
ON070925
ON070953
ON070961
ON071032
ON071034
ON071046
ON071049
ON071090
ON071103
ON071105
ON071111
ON071124
ON071128
ON071139
ON071151
ON071161
ON071164
ON071168
ON071176
ON071177
ON071179
ON071192
ON071196
ON071206
ON071208
ON071220
ON071224
ON071226
ON071243
ON071248
ON071249
ON071252
ON071254
ON071260
ON071262
ON071263
ON071276
ON071279
ON071295
ON071301
ON071307
ON071311
ON071316
ON071324
ON071332
ON071334
ON071338
ON071340
ON071346
ON071367
ON071368
ON071374
ON071376
ON071392
ON071395
ON071412
ON071433
ON071441
ON071466
ON071472
ON071473
ON071481
ON071485
ON071493
ON071499
ON071501
ON071505
ON071524
ON071534
ON071544
ON071550
ON071558
ON071561
ON071567
ON071569
ON071580
ON071585
ON071596
ON071597
ON071604
ON071623
ON071631
ON071636
ON071660
ON071661
ON071663
ON071667
ON071680
ON071681
ON071685
ON071698
ON071704
ON071710
ON071724
ON071726
ON071731
ON071733
ON071740
ON071742
ON071743
ON071749
ON071753
ON071769
ON071776
ON071782
ON071790
ON071799
ON071806
ON071830
ON071837
ON071850
ON071853
ON071856
ON071871
ON071876
ON071877
ON071889
ON071914
ON071920
ON071928
ON071977
ON071981
ON071985
ON071993
ON071994
ON071995
ON071998
ON072011
ON072013
ON072016
ON072023
ON072026
ON072032
ON072044
ON072065
ON072074
ON072078
ON072083
ON072084
ON072090
ON082080
ON082088
ON082099
ON082105
ON082106
ON082110
ON082116
ON082123
ON082133
ON082135
ON082139
ON082142
ON082148
ON082155
ON082158
ON082159
ON082167
ON082190
ON082194
ON082206
ON082212
ON082215
ON082223
ON082226
ON082227
ON082231
ON082232
ON082240
ON082243
ON082257
ON082271
ON082292
ON082295
ON082296
ON082301
ON082308
ON082309
ON082314
ON082334
ON082350
ON082354
ON082371
ON082375
ON082376
ON082377
ON082379
ON082391
ON082396
ON082397
ON082405
ON082411
ON082414
ON082415
ON082424
ON082432
ON082434
ON082438
ON082443
ON082444
ON082448
ON082455
ON082463
ON082467
ON082469
ON082491
ON082492
ON082497
ON082507
ON082509
ON082516
ON082531
ON082552
ON082565
ON082567
ON082576
ON082581
ON082589
ON082595
ON082597
ON082602
ON082603
ON082609
ON082610
ON082611
ON082631
ON082634
ON082635
ON082640
ON082652
ON082657
ON082660
ON082678
ON082682
ON082687
ON082689
ON082700
ON082702
ON082713
ON082715
ON082718
ON082721
ON082724
ON082726
ON082733
ON082734
ON082736
ON082743
ON082744
ON082785
ON082800
ON082808
ON082810
ON082825
ON082829
ON082851
ON082899
ON082912
ON082913
ON082916
ON082958
ON082960
ON082961
ON082975
ON082996
ON083008
ON083012
ON083019
ON083032
ON083057
ON083065
ON083069
ON083086
ON083090
ON083093
ON083109
ON083115
ON083127
ON083132
ON083135
ON083154
ON083155
ON083159
ON083161
ON083172
ON083201
ON083219
ON083228
ON083231
ON083235
ON083236
ON083257
ON083258
ON083265
ON083266
ON083284
ON083295
ON083302
ON083307
ON083308
ON083313
ON083318
ON083324
ON083325
ON083328
ON083329
ON083331
ON083337
ON083345
ON083359
ON083369
ON083375
ON083381
ON083388
ON083394
ON083399
ON083400
ON083414
ON083417
ON083433
ON083438
ON083440
ON083444
ON083449
ON083453
ON083455
ON083456
ON094076
ON094080
ON094089
ON094093
ON094096
ON094098
ON094110
ON094113
ON094115
ON094145
ON094152
ON094164
ON094167
ON094178
ON094180
ON094209
ON094213
ON094216
ON094222
ON094236
ON094245
ON094259
ON094268
ON094280
ON094281
ON094311
ON094325
ON094330
ON094336
ON094359
ON094366
ON094368
ON094369
ON094370
ON094373
ON094395
ON094403
ON094409
ON094424
ON094427
ON094436
ON094437
ON094440
ON094442
ON094454
ON094456
ON094460
ON094463
ON094469
ON094471
ON094486
ON094495
ON094504
ON094513
ON094514
ON094520
ON094521
ON095743
ON095744
ON095746
ON095751
ON095757
ON095760
ON095763
ON095768
ON095782
ON095787
ON095796
ON095800
ON095804
ON095814
ON095833
ON095852
ON095854
ON095855
ON095874
ON095883
ON095887
ON095908
ON095934
ON095938
ON095950
ON095955
ON095956
ON095960
ON095962
ON095972
ON095977
ON095983
ON095984
ON095997
ON095998
ON096004
ON096006
ON096017
ON096025
ON096034
ON096035
ON096037
ON096050
ON096053
ON096057
ON096058
ON096061
ON096069
ON096073
ON096076
ON096085
ON096087
ON096123
ON096131
ON096144
ON096145
ON096147
ON096148
ON096152
ON096154
ON096179
ON096181
ON096202
ON096232
ON096246
ON096253
ON096261
ON096265
ON096273
ON096301
ON096304
ON096317
ON096326
ON096327
ON110572
ON110579
ON110584
ON110587
ON110589
ON110594
ON110600
ON110610
ON110616
ON110620
ON110629
ON110633
ON110636
ON110656
ON110687
ON110688
ON110702
ON110714
ON110733
ON110738
ON110754
ON110761
ON110762
ON110764
ON110771
ON110775
ON110776
ON118432
ON118577
ON118606
ON118639
ON118653
ON118659
ON118689
ON118690
ON118701
ON118710
ON118726
ON118729
ON118791
ON118800
ON118812
ON118861
ON118900
ON118952
ON118963
ON118969
ON118975
ON149913
ON149921
ON149925
ON149940
ON149943
ON149948
ON149953
ON149954
ON149963
ON149969
ON149983
ON149988
ON149989
ON149991
ON150001
ON150011
ON150030
ON150038
ON150049
ON150062
ON150063
ON150066
ON150070
ON150079
ON150084
ON150103
ON150105
ON150109
ON150119
ON150128
ON150129
ON150145
ON150163
ON150179
ON150187
ON150206
ON150215
ON150217
ON150218
ON150251
ON150258
ON150259
ON150269
ON150271
ON150283
ON150301
ON150308
ON150322
ON150323
ON150330
ON150331
ON150333
ON150338
ON150344
ON150346
ON150348
ON150353
ON150356
ON150367
ON150376
ON150387
ON150391
ON150392
ON150398
ON150404
ON150408
ON150415
ON150418
ON150421
ON150426
ON150436
ON150442
ON150455
ON150457
ON150479
ON150505
ON150506
ON150511
ON150512
ON150519
ON150528
ON150531
ON150534
ON150536
ON150552
ON150559
ON150577
ON150581
ON150592
ON150617
ON150618
ON150622
ON150624
ON150633
ON150634
ON150648
ON150651
ON150660
ON187997
ON188024
ON188040
ON188044
ON188045
ON188047
ON188048
ON188076
ON188084
ON188092
ON188096
ON188103
ON188125
ON188138
ON188144
ON188162
ON188179
ON188180
ON188184
ON188269
ON188276
ON188303
ON188324
ON188333
ON188355
ON188358
ON188369
ON188381
ON188401
ON188402
ON188427
ON188430
ON188460
ON188467
ON188476
ON188486
ON188498
ON188501
ON188512
ON188517
ON188532
ON188562
ON188577
ON188581
ON188591
ON188620
ON188626
ON188628
ON188630
ON188635
ON188644
ON188653
ON188686
ON188690
ON188697
ON188699
ON188701
ON188703
ON188708
ON188709
ON188721
ON188733
ON189057
ON189059
ON189072
ON189103
ON189132
ON189196
ON189207
ON189224
ON189235
ON189238
ON189241
ON189242
ON189248
ON189252
ON189279
ON189283
ON189313
ON189323
ON189332
ON189343
ON189375
ON189378
ON189392
ON189411
ON189416
ON189419
ON189421
ON189458
ON189462
ON189485
ON189493
ON189518
ON189524
ON189530
ON189535
ON189536
ON189558
ON189568
ON189578
ON189581
ON189591
ON189596
ON189625
ON189642
ON189645
ON189664
ON189671
ON189673
ON189679
ON189701
ON189728
ON189732
ON189736
ON189746
ON189749
ON189760
ON189764
ON189774
ON189788
ON189792
ON189803
ON189810
ON189814
ON189830
ON189838
ON189844
ON189847
ON189862
ON189866
ON189883
ON189884
ON189889
ON189896
ON189920
ON189923
ON189931
ON189933
ON189939
ON189941
ON189942
ON189959
ON189963
ON189970
ON189978
ON189986
ON190010
ON190012
ON190020
ON204612
ON204619
ON204620
ON204627
ON204632
ON204633
ON204655
ON204656
ON204668
ON204672
ON204701
ON204711
ON204723
ON204746
ON204747
ON204750
ON204755
ON204762
ON204766
ON204768
ON204786
ON204793
ON204803
ON204810
ON204820
ON204823
ON204825
ON204843
ON204844
ON204845
ON204849
ON204866
ON204875
ON204882
ON204883
ON204915
ON204940
ON204958
ON204968
ON204979
ON205030
ON205039
ON205048
ON205050
ON205051
ON205092
ON205098
ON205105
ON205117
ON205120
ON205135
ON205139
ON205159
ON205179
ON205191
ON205195
ON205196
ON205208
ON205223
ON205224
ON205230
ON205238
ON205255
ON205258
ON205272
ON205312
ON205324
ON205326
ON205339
ON205346
ON205395
ON205406
ON205414
ON205424
ON205426
ON205488
ON205507
ON205532
ON205543
ON205565
ON205570
ON205571
ON205583
ON208862
ON208886
ON208892
ON208901
ON208909
ON208930
ON208941
ON208957
ON208972
ON208974
ON208975
ON220598
ON226305
ON226330
ON226342
ON226347
ON226352
ON226370
ON226383
ON226392
ON226406
ON226409
ON226419
ON226428
ON226449
ON226453
ON226455
ON230335
ON230342
ON230365
ON230379
ON230382
ON230384
ON230387
ON230388
ON230403
ON230404
ON230414
ON230422
ON230439
ON230441
ON230465
ON230470
ON230479
ON230482
ON230521
ON230523
ON230524
ON230549
ON230558
ON230560
ON230566
ON230581
ON230602
ON230603
ON230624
ON230634
ON230645
ON230656
ON230660
ON230665
ON230681
ON230682
ON230683
ON230689
ON230692
ON230698
ON230704
ON230705
ON230720
ON230729
ON230736
ON230763
ON230771
ON230807
ON230809
ON230815
ON230835
ON230839
ON230851
ON230854
ON230864
ON230881
ON230882
ON230894
ON230903
ON230904
ON230917
ON230970
ON230975
ON230977
ON230983
ON230992
ON230996
ON231001
ON231004
ON231036
ON231065
ON231066
ON231071
ON231079
ON231084
ON231086
ON231098
ON231103
ON231108
ON231111
ON231113
ON231116
ON231142
ON231155
ON231160
ON231172
ON231174
ON231205
ON231208
ON231209
ON231215
ON231235
ON231256
ON231263
ON240080
ON240083
ON240096
ON240103
ON240105
ON240122
ON240139
ON240142
ON240150
ON240155
ON240168
ON240173
ON240177
ON240199
ON240202
ON240208
ON240215
ON240222
ON240228
ON240253
ON240259
ON240262
ON240277
ON240279
ON240292
ON240293
ON240294
ON240296
ON240298
ON240299
ON240304
ON240305
ON240321
ON240328
ON240360
ON240361
ON240382
ON240389
ON240390
ON240393
ON240406
ON240420
ON240427
ON240428
ON240439
ON240453
ON240455
ON240456
ON240478
ON240481
ON240504
ON240508
ON240511
ON240514
ON240516
ON240518
ON240519
ON240525
ON240527
ON240528
ON240529
ON240532
ON240537
ON240552
ON240556
ON240564
ON240573
ON240574
ON240576
ON240591
ON240596
ON240600
ON240601
ON240611
ON240614
ON240633
ON240635
ON240644
ON240659
ON240664
ON240672
ON240677
ON240679
ON240695
ON240696
ON240702
ON240705
ON240721
ON240739
ON240743
ON240751
ON240752
ON240759
ON240761
ON240772
ON240789
ON240792
ON240795
ON263593
ON263598
ON263601
ON263608
ON263614
ON263616
ON263626
ON263639
ON263642
ON263663
ON263670
ON263673
ON263714
ON263740
ON263759
ON263767
ON263768
ON263770
ON263774
ON263800
ON263804
ON263810
ON263845
ON263853
ON263865
ON263867
ON263884
ON263901
ON263904
ON263908
ON263910
ON263929
ON263935
ON263942
ON263948
ON263963
ON263980
ON263981
ON264011
ON264012
ON264013
ON264040
ON264049
ON264057
ON264059
ON264064
ON264068
ON264090
ON264093
ON264106
ON264115
ON264142
ON264147
ON264148
ON264165
ON264166
ON264172
ON264174
ON264175
ON264176
ON264185
ON264189
ON264190
ON264198
ON264199
ON264209
ON264215
ON264224
ON264227
ON264244
ON264250
ON264261
ON264262
ON264265
ON264277
ON264314
ON264338
ON264351
ON264359
ON264361
ON264369
ON264390
ON264398
ON264407
ON264414
ON305378
ON305385
ON305388
ON305391
ON305407
ON305410
ON305411
ON305415
ON305416
ON305432
ON305435
ON305445
ON305451
ON305458
ON305467
ON305470
ON305498
ON305513
ON305518
ON305519
ON305529
ON305533
ON305534
ON305547
ON305553
ON305559
ON305568
ON305571
ON305573
ON305578
ON305585
ON305596
ON305597
ON305599
ON305606
ON305611
ON305614
ON305618
ON305628
ON305631
ON305637
ON305645
ON305649
ON305657
ON305671
ON305672
ON305678
ON305684
ON305695
ON305710
ON305724
ON305727
ON305741
ON305762
ON305769
ON305793
ON305798
ON305800
ON305803
ON305808
ON305809
ON305818
ON305824
ON305832
ON305835
ON305844
ON305849
ON305850
ON305856
ON305876
ON305889
ON305893
ON305909
ON305912
ON305922
ON305927
ON305930
ON305933
ON305935
ON305941
ON305945
ON305955
ON305975
ON305979
ON305983
ON305984
ON305991
ON306000
ON306004
ON306012
ON306014
ON306019
ON306031
ON306034
ON306040
ON306042
ON306043
ON306054
ON306059
ON306093
ON306111
ON306137
ON306145
ON306153
ON306154
ON306165
ON306169
ON306190
ON306193
ON306207
ON306222
ON306227
ON306230
ON306239
ON306250
ON306257
ON306258
ON306293
ON306298
ON306303
ON306304
ON306306
ON312644
ON312646
ON312647
ON312654
ON312655
ON312657
ON312659
ON312661
ON312676
ON312688
ON312692
ON312693
ON312701
ON312705
ON312708
ON312716
ON312719
ON312731
ON312734
ON312751
ON312762
ON312765
ON312766
ON312768
ON312772
ON312773
ON313003
ON313004
ON313007
ON313039
ON313041
ON313053
ON313059
ON313060
ON313075
ON313086
ON313091
ON313137
ON313145
ON313159
ON313173
ON313186
ON313198
ON313202
ON313203
ON313209
ON313211
ON313212
ON313214
ON313216
ON313235
ON313266
ON313270
ON313280
ON313296
ON313304
ON313306
ON313318
ON313341
ON313349
ON313356
ON313370
ON313375
ON313377
ON313378
ON313391
ON313393
ON313395
ON313402
ON313410
ON313436
ON313448
ON313486
ON313490
ON313501
ON313505
ON470022
ON470028
ON470044
ON470049
ON470055
ON470064
ON470076
ON470078
ON470088
ON470104
ON470107
ON470109
ON470112
ON511407
ON511414
ON511417
ON511431
ON511437
ON511453
ON511471
ON511486
ON511489
ON511494
ON511495
ON511506
ON511510
ON511517
ON511518
ON511541
ON511546
ON511549
ON511556
ON511561
ON511563
ON511577
ON511585
ON511586
ON511588
ON511594
ON511599
ON511602
ON511606
ON511609
ON511625
ON511639
ON511647
ON511653
ON511655
ON511657
ON511666
ON511677
ON511686
ON511687
ON511689
ON511692
ON511694
ON511703
ON511717
ON511718
ON511727
ON511732
ON511736
ON511737
ON511753
ON511762
ON511763
ON511775
ON511779
ON511783
ON511785
ON511789
ON511808
ON511817
ON511827
ON511856
ON511863
ON511868
ON511875
ON511879
ON511882
ON511884
ON511899
ON511905
ON511916
ON511927
ON511931
ON511933
ON511954
ON511955
ON511959
ON511960
ON511973
ON511974
ON511987
ON512004
ON512011
ON512020
ON512044
ON512060
ON512063
ON512074
ON512082
ON512085
ON512092
ON512100
ON512112
ON512122
ON512128
ON512139
ON512143
ON512163
ON512173
ON512192
ON512211
ON512214
ON512217
ON512222
ON512256
ON512257
ON512264
ON512267
ON512268
ON512270
ON512271
ON512278
ON512284
ON512302
ON512328
ON562702
ON562704
ON562706
ON562707
ON562709
ON562716
ON562717
ON562738
ON562741
ON562753
ON562765
ON562766
ON562769
ON562775
ON562779
ON562781
ON562782
ON562794
ON562795
ON562798
ON562801
ON562802
ON562803
ON562811
ON562817
ON562818
ON562823
ON562828
ON562837
ON562838
ON562839
ON562843
ON562844
ON562856
ON562861
ON562862
ON562868
ON562878
ON562890
ON562894
ON562895
ON562904
ON562917
ON562919
ON562923
ON562931
ON562942
ON562952
ON562968
ON562970
ON562972
ON562974
ON562996
ON563003
ON563007
ON563024
ON563027
ON563031
ON563032
ON563048
ON563052
ON563058
ON563060
ON563062
ON563064
ON563070
ON594652
ON594658
ON594662
ON594675
ON594684
ON594694
ON594700
ON594702
ON594705
ON594716
ON594722
ON594726
ON594733
ON594756
ON594759
ON594760
ON594788
ON594790
ON594799
ON594812
ON594813
ON594830
ON594841
ON594850
ON594861
ON594870
ON594873
ON594888
ON594912
ON594919
ON594920
ON594927
ON594933
ON594936
ON594937
ON594940
ON594941
ON594945
ON594946
ON594961
ON594963
ON594966
ON594975
ON594977
ON594978
ON594986
ON594991
ON594995
ON595001
ON595002
ON595003
ON595012
ON595018
ON595024
ON595026
ON595027
ON595036
ON595043
ON595044
ON595047
ON595049
ON595059
ON595066
ON595067
ON595070
ON595072
ON595073
ON595078
ON595081
ON595084
ON595102
ON595110
ON595123
ON595129
ON595131
ON595134
ON595135
ON595143
ON595144
ON595148
ON595154
ON595166
ON595167
ON595169
ON595196
ON595203
ON595205
ON595207
ON595210
ON595211
ON595213
ON595218
ON595224
ON595227
ON595232
ON595235
ON595240
ON595244
ON595251
ON595260
ON595266
ON595270
ON595273
ON595274
ON595284
ON595300
ON595301
ON595311
ON595316
ON595317
ON595322
ON595323
ON595328
ON595331
ON595335
ON595341
ON616718
ON616731
ON616734
ON616742
ON616754
ON616763
ON616772
ON616773
ON616792
ON616808
ON616823
ON616828
ON616863
ON616876
ON616881
ON616884
ON616897
ON616926
ON616937
ON616942
ON616953
ON616957
ON616963
ON616965
ON616982
ON616986
ON616989
ON616996
ON617009
ON617023
ON617065
ON617072
ON617088
ON617110
ON617113
ON617119
ON617125
ON617156
ON617227
ON617235
ON617240
ON617243
ON617247
ON617257
ON617259
ON617263
ON617266
ON617290
ON617314
ON617317
ON617319
ON617329
ON617337
ON617339
ON617376
ON617381
ON617395
ON617405
ON617419
ON617421
ON617422
ON617426
ON617430
ON617445
ON617452
ON617467
ON617470
ON617478
ON617481
ON617494
ON617510
ON617516
ON617519
ON617528
ON617535
ON617539
ON617541
ON617548
ON617550
ON617556
ON617558
ON617568
ON617570
ON617578
ON617588
ON617593
ON617594
ON617596
ON617600
ON617615
ON617617
ON617621
ON617624
ON617628
ON617630
ON617645
ON617652
ON617654
ON617656
ON617662
ON617670
ON617675
ON617680
ON617683
ON617692
ON617694
ON617711
ON617713
ON617717
ON617735
ON617739
ON617743
ON617749
ON617756
ON617765
ON617780
ON617788
ON617789
ON617800
ON617809
ON617812
ON647746
ON647759
ON647764
ON647766
ON647771
ON647774
ON647779
ON647780
ON647784
ON647785
ON647791
ON647803
ON647818
ON647833
ON647848
ON647855
ON647864
ON647865
ON647875
ON647892
ON647896
ON647901
ON647915
ON647932
ON647948
ON647969
ON647972
ON647996
ON648009
ON648014
ON648016
ON648038
ON648040
ON648055
ON648062
ON648075
ON648079
ON648125
ON648131
ON648139
ON648154
ON648167
ON648170
ON648179
ON648189
ON648191
ON648207
ON648211
ON648219
ON648233
ON648234
ON648240
ON648260
ON648273
ON648274
ON648290
ON648305
ON648315
ON648324
ON648333
ON648356
ON648361
ON648375
ON648386
ON648395
ON648425
ON648426
ON648430
ON648431
ON648433
ON648438
ON648451
ON648454
ON648459
ON648464
ON648466
ON648467
ON648472
ON648481
ON648487
ON648501
ON648504
ON648520
ON648528
ON648552
ON648568
ON648572
ON648591
ON648597
ON648600
ON648604
ON648606
ON648613
ON648627
ON648630
ON648637
ON648645
ON648647
ON648658
ON648664
ON648665
ON648686
ON650187
ON650188
ON650200
ON650202
ON650203
ON650205
ON650214
ON650233
ON650241
ON650245
ON650247
ON650250
ON650253
ON650255
ON650261
ON650266
ON650281
ON650285
ON650289
ON650292
ON650300
ON650304
ON650306
ON650310
ON650312
ON650316
ON650317
ON650325
ON650329
ON650330
ON650334
ON650343
ON650348
ON650355
ON650366
ON650371
ON650372
ON650380
ON650383
ON650394
ON650409
ON650422
ON650424
ON650426
ON650428
ON650433
ON650436
ON650437
ON650438
ON650450
ON650458
ON650472
ON650478
ON650479
ON650485
ON650494
ON650504
ON650523
ON650526
ON650534
ON650536
ON650557
ON650565
ON668438
ON668458
ON668463
ON668473
ON668474
ON668480
ON668484
ON668502
ON668504
ON668524
ON668528
ON668529
ON668532
ON668546
ON668551
ON668566
ON668570
ON668576
ON668582
ON668588
ON668590
ON668593
ON668596
ON668601
ON668622
ON668635
ON668638
ON668642
ON668648
ON668670
ON668676
ON668677
ON668678
ON668696
ON668698
ON668700
ON668702
ON668706
ON668708
ON668713
ON668714
ON668716
ON668720
ON668737
ON668744
ON668745
ON668748
ON668755
ON668769
ON668773
ON668784
ON668785
ON668786
ON668788
ON668790
ON668791
ON668793
ON668796
ON668800
ON668802
ON668809
ON668810
ON668811
ON668814
ON668827
ON668849
ON668862
ON668870
ON668871
ON668875
ON668878
ON668884
ON668886
ON668889
ON668894
ON668897
ON668907
ON668914
ON668925
ON668937
ON668938
ON668943
ON668962
ON668965
ON668966
ON668967
ON668972
ON668974
ON721715
ON721724
ON721725
ON721749
ON721757
ON721761
ON721764
ON721771
ON721779
ON721798
ON721800
ON721803
ON721804
ON721818
ON721825
ON721833
ON721838
ON721846
ON721851
ON721852
ON721856
ON721857
ON721868
ON721876
ON721877
ON721884
ON721890
ON721903
ON721909
ON721910
ON721918
ON721929
ON721947
ON721971
ON721983
ON721988
ON721989
ON721996
ON722000
ON722004
ON722009
ON722010
ON722011
ON722016
ON722023
ON722026
ON722029
ON722038
ON722041
ON722044
ON722066
ON722077
ON722086
ON722089
ON722100
ON722106
ON722127
ON722134
ON722140
ON722143
ON722160
ON722164
ON722165
ON722181
ON722182
ON722191
ON722192
ON722197
ON722199
ON722211
ON722212
ON722221
ON722232
ON722244
ON722255
ON722273
ON722282
ON722298
ON722309
ON722317
ON722319
ON722326
ON722338
ON762713
ON762731
ON762732
ON762744
ON762750
ON762751
ON762766
ON762769
ON762804
ON762808
ON762835
ON762837
ON762860
ON762865
ON762880
ON762884
ON762889
ON762908
ON762923
ON762927
ON762946
ON762955
ON762959
ON762977
ON762980
ON762995
ON762996
ON763000
ON763014
ON763020
ON763037
ON763054
ON763056
ON763069
ON763070
ON763075
ON763080
ON763082
ON763084
ON763092
ON763107
ON763129
ON794520
ON794524
ON794538
ON794541
ON794559
ON794564
ON794567
ON794573
ON794574
ON794576
ON794587
ON794592
ON794600
ON794618
ON794626
ON794634
ON794658
ON794666
ON794677
ON794679
ON794680
ON794683
ON794687
ON794689
ON794691
ON794703
ON794704
ON794705
ON794709
ON794712
ON794721
ON794730
ON820738
ON820742
ON820744
ON820753
ON820759
ON820766
ON820779
ON820783
ON820800
ON820817
ON820818
ON820823
ON820831
ON820839
ON820840
ON820849
ON820864
ON820888
ON820891
ON820914
ON820926
ON820931
ON820933
ON820934
ON820935
ON820937
ON820954
ON820966
ON820967
ON820987
ON820990
ON821004
ON821013
ON821024
ON821032
ON821042
ON821050
ON821051
ON821070
ON821071
ON821076
ON821077
ON821079
ON821085
ON821086
ON821093
ON821098
ON821132
ON821139
ON821156
ON821160
ON821168
ON821181
ON821185
ON821186
ON821188
ON821192
ON821193
ON821199
ON821208
ON869471
ON869481
ON869490
ON869501
ON869507
ON869508
ON869525
ON869540
ON869546
ON869557
ON869563
ON869567
ON869569
ON869573
ON869576
ON869577
ON869580
ON869582
ON869598
ON869599
ON869637
ON869668
ON869670
ON869674
ON869682
ON869692
ON869718
ON869719
ON869727
ON869741
ON869748
ON869751
ON869763
ON869772
ON869781
ON869783
ON869786
ON869796
ON869806
ON869830
ON869835
ON869851
ON869868
ON869874
ON869908
ON869910
ON869915
ON869954
ON869976
ON870014
ON870029
ON870034
ON870049
ON870051
ON870080
ON870085
ON870086
ON870150
ON870193
ON870212
ON870215
ON870218
ON870236
ON870238
ON870244
ON870246
ON870265
ON870266
ON870286
ON875368
ON875369
ON875370
ON875371
ON875386
ON875390
ON875394
ON875397
ON875402
ON875406
ON875418
ON875423
ON875426
ON875427
ON875439
ON875444
ON875445
ON875458
ON875460
ON875465
ON875466
ON875468
ON875482
ON875484
ON875509
ON875527
ON875528
ON875530
ON875537
ON875545
ON875559
ON875560
ON875561
ON875563
ON875571
ON875578
ON875590
ON875592
ON875596
ON875602
ON875618
ON875620
ON875623
ON875624
ON875628
ON875634
ON875639
ON875641
ON875642
ON875647
ON875648
ON875672
ON875673
ON875674
ON875677
ON875687
ON875691
ON875705
ON875712
ON875724
ON875725
ON875736
ON875743
ON875744
ON875752
ON875772
ON875779
ON875804
ON875807
ON875808
ON875809
ON875810
ON875814
ON875815
ON875816
ON875829
ON875835
ON875836
ON875845
ON875846
ON875864
ON875867
ON875870
ON875876
ON875883
ON875885
ON875889
ON875890
ON875893
ON875895
ON875896
ON875899
ON875913
ON875915
ON875916
ON875919
ON875928
ON875942
ON875949
ON887871
ON887875
ON887876
ON887877
ON887888
ON887891
ON887894
ON887897
ON887913
ON887914
ON887915
ON887920
ON887927
ON887935
ON887939
ON887952
ON887973
ON887982
ON887999
ON888002
ON888004
ON888005
ON888008
ON888013
ON888032
ON888037
ON888056
ON888064
ON888070
ON888071
ON888072
ON888074
ON888083
ON888084
ON888085
ON888092
ON888093
ON888094
ON888096
ON888120
ON888122
ON888126
ON888132
ON888136
ON888163
ON888170
ON888187
ON888192
ON888205
ON888207
ON888215
ON888219
ON888269
ON888270
ON888273
ON888276
ON888278
ON888280
ON888283
ON888286
ON888293
ON888299
ON888301
ON888309
ON888315
ON888329
ON888335
ON888356
ON888360
ON888362
ON888369
ON888383
ON888389
ON888400
ON888402
ON888405
ON888407
ON888417
ON888419
ON923003
ON923012
ON923028
ON923037
ON923038
ON923040
ON923045
ON923046
ON923073
ON923098
ON923100
ON923135
ON923159
ON923162
ON923189
ON923203
ON923222
ON923246
ON923255
ON923270
ON923276
ON923295
ON923304
ON923318
ON923346
ON923353
ON923355
ON923356
ON923361
ON923363
ON923383
ON923399
ON923400
ON923429
ON923430
ON923440
ON923441
ON923446
ON923450
ON923458
ON923461
ON923464
ON923465
ON923471
ON923478
ON923481
ON923483
ON923486
ON923494
ON923496
ON923510
ON923513
ON923518
ON923530
ON923534
ON923545
ON923566
ON923569
ON923572
ON923589
ON923597
ON923601
ON923614
ON923635
ON923637
ON923639
ON923641
ON923647
ON927267
ON927289
ON927298
ON927306
ON927310
ON927316
ON927324
ON927348
ON927357
ON927358
ON927372
ON927373
ON927385
ON927397
ON927415
ON927434
ON927437
ON927440
ON927446
ON927450
ON927459
ON927461
ON927465
ON927466
ON927468
ON927485
ON927490
ON927500
ON927507
ON927512
ON927523
ON927524
ON927528
ON927532
ON927561
ON927562
ON927604
ON927608
ON927616
ON927624
ON927641
ON927643
ON927648
ON927653
ON927654
ON927657
ON927668
ON927671
ON927672
ON927676
ON927683
ON927709
ON927710
ON927735
ON927742
ON927743
ON927744
ON927753
ON927755
ON927757
ON927762
ON927767
ON927777
ON927778
ON927781
ON927782
ON927793
ON927804
ON927819
ON927830
ON927836
ON927847
ON927852
ON927864
ON942262
ON942270
ON942280
ON942284
ON942292
ON942296
ON942305
ON942309
ON942316
ON942317
ON942338
ON942346
ON942347
ON942356
ON942380
ON942386
ON942387
ON942404
ON942412
ON942443
ON942450
ON942453
ON942458
ON942465
ON942484
ON942489
ON942507
ON942541
ON942544
ON942549
ON942572
ON942581
ON942593
ON942599
ON942600
ON942601
ON942617
ON942626
ON942631
ON942649
ON942653
ON942659
ON942660
ON942664
ON942669
ON942673
ON942704
ON942707
ON942716
ON942717
ON942718
ON942721
ON942732
ON942747
ON942753
ON942789
ON942795
ON942810
ON942813
ON942815
ON942818
ON942840
ON942849
ON942851
ON942852
ON942858
ON942866
ON942879
ON942892
ON942902
ON942903
ON942918
ON942929
ON942939
ON942945
ON942953
ON942955
ON942958
ON942960
ON964266
ON964289
ON964350
ON964354
ON964369
ON964394
ON964397
ON964403
ON964408
ON964411
ON964414
ON964433
ON965825
ON965842
ON965853
ON965880
ON965882
ON965907
ON965910
ON965911
ON965932
ON965951
ON965980
ON965999
ON966024
ON966032
ON966038
ON966091
ON979868
ON979878
ON979890
ON979919
ON979923
ON979953
ON979961
ON979972
ON979976
ON979989
ON980021
ON980027
ON980035
ON980039
ON980104
ON980116
ON980131
ON980139
ON980176
ON980181
ON980184
ON980185
ON980198
ON980213
ON980218
ON980232
ON980247
ON980249
ON980264
ON980273
ON980283
ON980309
ON980326
ON980329
ON980351
ON980362
ON980374
ON980375
ON980398
ON980400
ON980403
ON980417
ON980453
ON980462
ON980469
ON980486
ON980522
ON988394
ON988425
ON988435
ON988447
ON988448
ON988453
ON988466
ON988467
ON988473
ON988494
ON988508
ON988539
ON988544
ON988567
ON988582
ON988596
ON988600
ON988606
ON988614
ON988619
ON988623
ON988629
ON988685
ON988693
ON988711
ON988716
ON988717
ON988723
ON988729
ON988735
ON988746
ON988750
ON988788
ON988804
ON988820
ON988822
ON988846
ON988865
ON988874
ON988882
ON988884
ON988890
ON988901
ON988911
ON988958
OP010278
OP010312
OP010313
OP010316
OP010328
OP010336
OP010345
OP010352
OP010356
OP010361
OP010368
OP010398
OP010439
OP010456
OP010485
OP010513
OP010515
OP010538
OP010543
OP010568
OP010573
OP010581
OP010587
OP010588
OP010593
OP010617
OP010623
OP010632
OP010654
OP010669
OP010673
OP010683
OP010684
OP010688
OP010695
OP010701
OP010705
OP010711
OP010713
OP010726
OP010730
OP010736
OP010741
OP010745
OP010754
OP010775
OP010776
OP010784
OP010785
OP010787
OP010795
OP010800
OP010803
OP010811
OP010835
OP010844
OP010853
OP010859
OP010860
OP046919
OP046934
OP046940
OP046969
OP046982
OP046987
OP047015
OP047023
OP047025
OP047030
OP047034
OP047038
OP047039
OP047040
OP047047
OP047053
OP047057
OP047058
OP047064
OP047066
OP047073
OP047075
OP047076
OP047078
OP047085
OP047089
OP047093
OP047099
OP047107
OP047110
OP047123
OP047125
OP047147
OP047149
OP047154
OP047157
OP047169
OP047179
OP047190
OP047198
OP047211
OP047212
OP047236
OP047259
OP047262
OP047263
OP047268
OP047269
OP047272
OP047281
OP047283
OP047292
OP047294
OP047304
OP047309
OP047316
OP047321
OP047336
OP047339
OP047357
OP047382
OP047397
OP047398
OP047400
OP047413
OP047415
OP047419
OP047437
OP047445
OP047446
OP047457
OP047461
OP047464
OP047500
OP047503
OP047508
OP047511
OP047513
OP047542
OP047544
OP047545
OP047549
OP047571
OP047578
OP047582
OP047595
OP047657
OP047660
OP047661
OP047664
OP047672
OP047678
OP047679
OP047682
OP051553
OP051582
OP051591
OP051592
OP051594
OP051600
OP051603
OP051619
OP051621
OP051622
OP051628
OP051633
OP051639
OP051647
OP051651
OP051652
OP051661
OP051665
OP051670
OP051680
OP051688
OP051689
OP051693
OP051716
OP051724
OP051725
OP051733
OP051750
OP051751
OP051753
OP051760
OP051766
OP051789
OP051793
OP051797
OP051799
OP051803
OP051805
OP051810
OP051815
OP051832
OP051843
OP051848
OP051854
OP051859
OP051862
OP051873
OP051875
OP051881
OP051894
OP051916
OP051929
OP051936
OP051938
OP051942
OP051947
OP051950
OP051957
OP051962
OP051970
OP051973
OP051979
OP051985
OP051990
OP051997
OP052001
OP052011
OP052019
OP052025
OP052028
OP052036
OP052050
OP052057
OP052058
OP052070
OP052084
OP052090
OP052091
OP052106
OP052110
OP052116
OP052117
OP052118
OP052121
OP052125
OP052131
OP052160
OP052174
OP052175
OP052177
OP052183
OP052196
OP052199
OP052210
OP052226
OP052231
OP052236
OP052237
OP052279
OP052282
OP052291
OP052293
OP052296
OP052298
OP052299
OP052302
OP052303
OP052307
OP052309
OP052311
OP052318
OP052320
OP052328
OP052332
OP052333
OP052340
OP052343
OP052350
OP052352
OP052356
OP052366
OP052373
OP052377
OP052387
OP052402
OP052407
OP052408
OP052420
OP052435
OP052449
OP052460
OP052467
OP052468
OP052471
OP052500
OP052502
OP052516
OP052525
OP052534
OP052542
OP052548
OP052553
OP052556
OP052561
OP052564
OP052571
OP052581
OP052587
OP052609
OP052615
OP052624
OP052634
OP052635
OP052646
OP052649
OP052663
OP052666
OP052674
OP052675
OP052694
OP052706
OP052729
OP052735
OP052739
OP052740
OP052741
OP052760
OP052766
OP052768
OP052774
OP052780
OP052784
OP052792
OP052802
OP052806
OP052807
OP052809
OP052810
OP052814
OP052824
OP052825
OP052846
OP052850
OP052852
OP052853
OP052858
OP052868
OP052881
OP052887
OP052888
OP052895
OP052901
OP052904
OP052906
OP052909
OP052918
OP052920
OP052926
OP052939
OP052966
OP052969
OP052970
OP052974
OP052975
OP052982
OP052985
OP052993
OP052994
OP053002
OP053007
OP053010
OP053022
OP053023
OP053039
OP053043
OP053044
OP053051
OP053052
OP053064
OP053069
OP053071
OP053083
OP053086
OP053093
OP053123
OP053132
OP053142
OP053143
OP053146
OP053165
OP053174
OP053178
OP053200
OP053202
OP053208
OP053225
OP053232
OP053236
OP053262
OP053266
OP053279
OP053281
OP053282
OP053283
OP053286
OP053289
OP053293
OP053294
OP053298
OP053306
OP053313
OP053325
OP053326
OP053327
OP053331
OP123710
OP123718
OP123725
OP123729
OP123738
OP123745
OP123751
OP123752
OP123761
OP123772
OP123773
OP123778
OP123782
OP123788
OP123798
OP123800
OP123806
OP123810
OP123826
OP123832
OP123835
OP123838
OP123839
OP123847
OP123855
OP123861
OP123869
OP123886
OP123890
OP123898
OP123900
OP123904
OP123907
OP123922
OP123932
OP123934
OP123938
OP123954
OP123958
OP123960
OP123967
OP123968
OP123970
OP123996
OP124005
OP124019
OP124038
OP125119
OP125141
OP125145
OP125150
OP125166
OP125168
OP125175
OP125180
OP125183
OP125199
OP125220
OP125221
OP125225
OP125231
OP125242
OP125246
OP125272
OP125314
OP125334
OP125345
OP125348
OP128081
OP128082
OP128083
OP128089
OP128092
OP128096
OP128118
OP128122
OP128135
OP128137
OP128138
OP128141
OP128147
OP128153
OP128163
OP128173
OP128179
OP128185
OP128190
OP128193
OP128200
OP128201
OP128202
OP128203
OP128211
OP128212
OP128219
OP128220
OP128237
OP128248
OP128261
OP128262
OP128269
OP128272
OP128276
OP128279
OP128281
OP128290
OP128295
OP128300
OP128306
OP128310
OP128315
OP128325
OP128344
OP128348
OP128354
OP128356
OP128361
OP128368
OP128373
OP128379
OP128419
OP128436
OP128444
OP128446
OP128452
OP128453
OP128455
OP128463
OP128468
OP128473
OP128477
OP128487
OP128491
OP128494
OP128509
OP128520
OP128525
OP128531
OP128537
OP128543
OP128546
OP128547
OP128554
OP128566
OP128568
OP128575
OP128576
OP128577
OP128587
OP128588
OP128597
OP128604
OP128607
OP128612
OP128627
OP128633
OP128641
OP128645
OP128654
OP128658
OP128680
OP128685
OP128686
OP128698
OP128708
OP128723
OP128733
OP128740
OP128753
OP128758
OP128764
OP128766
OP128772
OP128786
OP128791
OP128797
OP128819
OP128826
OP128871
OP128881
OP128884
OP128886
OP128895
OP128900
OP128902
OP128912
OP128915
OP128916
OP128918
OP128920
OP128933
OP128936
OP128940
OP128965
OP128981
OP128997
OP129005
OP129010
OP129020
OP129028
OP129058
OP129064
OP129094
OP129107
OP129128
OP129137
OP129145
OP129179
OP129188
OP129189
OP129190
OP129191
OP129205
OP129213
OP129222
OP129225
OP129237
OP129242
OP129258
OP129282
OP129314
OP129326
OP129340
OP129351
OP129367
OP129389
OP129393
OP129394
OP129400
OP129403
OP129425
OP129426
OP129431
OP129434
OP129437
OP129451
OP129452
OP129459
OP129470
OP129472
OP129473
OP129488
OP129489
OP129493
OP129500
OP129509
OP129513
OP129516
OP129537
OP129539
OP129541
OP129548
OP129550
OP129562
OP129569
OP129573
OP129590
OP129615
OP129698
OP129722
OP129724
OP129746
OP129750
OP129765
OP129792
OP129815
OP129816
OP129829
OP129837
OP129843
OP129844
OP129847
OP129848
OP129859
OP129860
OP129878
OP129880
OP129883
OP129885
OP129890
OP129899
OP129901
OP129919
OP129942
OP129955
OP129985
OP129987
OP129992
OP130004
OP130007
OP130008
OP130019
OP130034
OP130045
OP130056
OP130066
OP130098
OP130099
OP130103
OP130106
OP130112
OP130115
OP130121
OP130127
OP130137
OP130174
OP130176
OP130186
OP130188
OP130189
OP130205
OP130240
OP130246
OP130254
OP130259
OP130266
OP130279
OP130287
OP130290
OP130296
OP130301
OP130320
OP130329
OP130345
OP130351
OP130354
OP130360
OP130362
OP130367
OP130373
OP130374
OP130387
OP130395
OP130424
OP130431
OP130447
OP130450
OP130452
OP130454
OP130461
OP130467
OP130470
OP130474
OP130482
OP130487
OP130491
OP130507
OP130511
OP130516
OP130527
OP130540
OP130569
OP130593
OP130598
OP130631
OP130633
OP130634
OP130651
OP130654
OP130655
OP130662
OP130668
OP130669
OP130673
OP130678
OP130683
OP130685
OP130697
OP130699
OP130700
OP130722
OP130726
OP130731
OP130735
OP130748
OP130754
OP130764
OP130765
OP130768
OP130776
OP130782
OP130787
OP130801
OP130816
OP130825
OP130830
OP130831
OP130845
OP130847
OP130855
OP130872
OP130882
OP130887
OP130890
OP130898
OP130902
OP130912
OP130922
OP130926
OP130928
OP130942
OP130945
OP130957
OP130959
OP130965
OP130966
OP130969
OP130970
OP130983
OP130997
OP131021
OP131023
OP131030
OP231800
OP231803
OP231819
OP231821
OP231831
OP231851
OP231867
OP231878
OP231884
OP231889
OP231900
OP231904
OP231907
OP231917
OP231951
OP231958
OP231962
OP231970
OP231994
OP231995
OP232001
OP232025
OP232043
OP232048
OP232053
OP232064
OP232076
OP232102
OP232106
OP232111
OP232117
OP232118
OP232121
OP232125
OP232126
OP232135
OP232136
OP232139
OP232144
OP232146
OP232158
OP232160
OP232162
OP232165
OP232167
OP232174
OP232181
OP232184
OP232215
OP232227
OP232229
OP232236
OP232241
OP232247
OP232248
OP232254
OP232255
OP232257
OP232270
OP232279
OP232291
OP232300
OP232305
OP232308
OP232310
OP232316
OP232322
OP232329
OP232333
OP232339
OP232347
OP232352
OP232353
OP232354
OP232357
OP232364
OP232365
OP232371
OP232372
OP232381
OP232384
OP232388
OP232399
OP232400
OP232404
OP232416
OP232417
OP232419
OP232421
OP232423
OP232428
OP232441
OP232442
OP232443
OP232444
OP232447
OP232453
OP232463
OP232466
OP232471
OP232474
OP232477
OP232489
OP232493
OP232497
OP232500
OP232502
OP232506
OP232516
OP232520
OP232527
OP232529
OP232540
OP232544
OP232547
OP232548
OP232551
OP232557
OP232587
OP232618
OP232623
OP232624
OP232642
OP232643
OP232647
OP232661
OP232663
OP232680
OP232693
OP232695
OP232697
OP232699
OP232701
OP232713
OP232717
OP232720
OP232721
OP232723
OP232728
OP232729
OP232740
OP232742
OP232745
OP232746
OP232750
OP232755
OP232761
OP232763
OP232767
OP232773
OP232774
OP232775
OP232787
OP232790
OP232795
OP232797
OP232801
OP232811
OP232829
OP232830
OP232833
OP232843
OP232876
OP232903
OP232908
OP232915
OP232948
OP232950
OP232953
OP232959
OP232977
OP232979
OP232994
OP232999
OP233001
OP233002
OP233006
OP233153
OP233158
OP233162
OP233175
OP233177
OP233184
OP233185
OP233187
OP233193
OP233202
OP233211
OP233219
OP233223
OP233229
OP233242
OP233248
OP233252
OP233260
OP233262
OP233266
OP233269
OP233272
OP233273
OP233275
OP233280
OP233281
OP233293
OP233298
OP233307
OP233310
OP233317
OP233332
OP233333
OP233349
OP233352
OP233358
OP233371
OP233375
OP233385
OP233392
OP233393
OP233397
OP233400
OP233403
OP233405
OP233406
OP233408
OP233421
OP233423
OP233425
OP233438
OP233448
OP233455
OP233460
OP233475
OP233482
OP233487
OP233493
OP233495
OP233497
OP233502
OP233509
OP233518
OP233520
OP233522
OP233526
OP233529
OP233533
OP233535
OP233543
OP233559
OP233560
OP233572
OP233582
OP233585
OP233587
OP233588
OP233593
OP233608
OP233634
OP233645
OP233646
OP233656
OP233658
OP233660
OP233662
OP233674
OP233681
OP233719
OP233722
OP233726
OP233736
OP233745
OP233746
OP233749
OP233754
OP233772
OP233773
OP233795
OP233799
OP233804
OP233807
OP233812
OP233813
OP233824
OP233825
OP233843
OP233849
OP233858
OP233865
OP233873
OP233882
OP233883
OP233896
OP233898
OP233904
OP233916
OP233922
OP233933
OP233934
OP233944
OP233948
OP233956
OP233959
OP233970
OP233972
OP234003
OP234008
OP234010
OP234023
OP234029
OP234063
OP234064
OP234070
OP234087
OP234099
OP234114
OP234117
OP234121
OP234129
OP234134
OP234135
OP234136
OP234137
OP234141
OP234148
OP234156
OP234157
OP234163
OP234168
OP234180
OP234193
OP234196
OP234215
OP234216
OP234220
OP234225
OP234241
OP234258
OP234262
OP234268
OP234528
OP234534
OP234540
OP234541
OP234545
OP234547
OP234557
OP234568
OP234570
OP234580
OP234591
OP234594
OP234607
OP234611
OP234619
OP234622
OP234640
OP234641
OP234649
OP234650
OP234656
OP234657
OP234658
OP234672
OP234675
OP234687
OP234690
OP234699
OP234701
OP234704
OP234707
OP234710
OP234711
OP234715
OP234727
OP234735
OP234742
OP234746
OP234751
OP234756
OP234775
OP234783
OP234786
OP234788
OP234828
OP234832
OP234836
OP234855
OP234865
OP234877
OP234879
OP234885
OP234894
OP234898
OP234905
OP234910
OP234917
OP234919
OP234920
OP234926
OP234927
OP234939
OP234947
OP234948
OP234955
OP234956
OP234972
OP234993
OP235000
OP235012
OP235018
OP235021
OP235025
OP235027
OP235034
OP235043
OP235051
OP235054
OP235058
OP235059
OP235061
OP235063
OP235084
OP235091
OP235092
OP235102
OP235104
OP235109
OP235117
OP235121
OP235138
OP235142
OP235156
OP235160
OP235176
OP235192
OP235194
OP235199
OP235201
OP235204
OP235234
OP235240
OP235244
OP235258
OP235265
OP235266
OP235279
OP293805
OP293816
OP293818
OP293836
OP293843
OP293867
OP293890
OP293894
OP293909
OP293915
OP293927
OP293933
OP293938
OP293958
OP293960
OP293965
OP293968
OP293970
OP293972
OP293982
OP293992
OP294007
OP294013
OP294018
OP294024
OP294036
OP294042
OP294047
OP294061
OP294072
OP294084
OP294091
OP294108
OP294116
OP294131
OP294142
OP294148
OP294154
OP294167
OP294169
OP294173
OP294174
OP294176
OP294177
OP294220
OP294245
OP294249
OP294254
OP294258
OP294261
OP294266
OP294267
OP294275
OP294291
OP294295
OP294297
OP294300
OP294304
OP294311
OP294329
OP294341
OP294345
OP294348
OP294360
OP294363
OP294379
OP294382
OP294402
OP294412
OP294415
OP294420
OP294436
OP294439
OP294440
OP294446
OP294448
OP294449
OP294451
OP294454
OP294457
OP294470
OP294474
OP294477
OP294479
OP294484
OP294509
OP294514
OP294517
OP294520
OP294521
OP294533
OP294555
OP294560
OP294570
OP294584
OP294625
OP294630
OP294637
OP294638
OP294649
OP294654
OP294668
OP294675
OP294684
OP294699
OP294724
OP294725
OP294727
OP294730
OP294734
OP294740
OP294752
OP294760
OP294769
OP294775
OP294783
OP294796
OP294802
OP294803
OP294822
OP294824
OP294826
OP294829
OP294830
OP294836
OP294845
OP294846
OP294865
OP294868
OP294871
OP294872
OP294890
OP294898
OP294902
OP294910
OP294917
OP294919
OP294923
OP294924
OP294935
OP294936
OP294943
OP294953
OP294966
OP294974
OP294977
OP313185
OP313186
OP313188
OP313224
OP313234
OP313242
OP313248
OP313256
OP313269
OP313272
OP313274
OP313281
OP313287
OP313300
OP313309
OP313315
OP313324
OP313329
OP313339
OP313342
OP313356
OP313370
OP313381
OP313384
OP313385
OP313392
OP313422
OP313440
OP313442
OP313444
OP313450
OP313486
OP323168
OP323170
OP323187
OP323196
OP323198
OP323213
OP323218
OP323227
OP323230
OP323234
OP323241
OP323258
OP323266
OP323286
OP323299
OP323306
OP323330
OP323337
OP323351
OP323376
OP323392
OP323411
OP323416
OP323420
OP323425
OP323432
OP323439
OP323445
OP323470
OP323473
OP323476
OP323481
OP323493
OP323496
OP323500
OP323501
OP323502
OP323514
OP323522
OP323523
OP323528
OP323529
OP323543
OP323546
OP323553
OP323566
OP323569
OP323570
OP323578
OP323587
OP323592
OP323615
OP323641
OP323648
OP323655
OP323667
OP323669
OP323681
OP323707
OP323728
OP323730
OP323732
OP323739
OP323746
OP323753
OP323755
OP323758
OP323759
OP323760
OP323761
OP323762
OP323772
OP323785
OP323808
OP323812
OP323819
OP323820
OP323821
OP323825
OP323831
OP323832
OP323834
OP323837
OP323840
OP323846
OP323871
OP323874
OP323884
OP323887
OP323900
OP323905
OP323911
OP323920
OP323928
OP323948
OP323951
OP323956
OP323959
OP323971
OP323980
OP323991
OP323993
OP324011
OP324022
OP324030
OP324035
OP324037
OP324038
OP324046
OP324056
OP324058
OP324065
OP324091
OP324100
OP324123
OP324127
OP324129
OP324133
OP324150
OP324152
OP324156
OP324167
OP324178
OP324187
OP324189
OP324196
OP324205
OP324216
OP324220
OP324228
OP324230
OP324245
OP324266
OP324270
OP324281
OP324289
OP324299
OP324303
OP324317
OP324320
OP324330
OP324332
OP324341
OP324356
OP324363
OP324374
OP324392
OP324404
OP324405
OP324434
OP324440
OP324446
OP324448
OP359639
OP359658
OP359661
OP359667
OP359669
OP359678
OP359681
OP359693
OP359696
OP359698
OP359704
OP359729
OP359734
OP359739
OP359746
OP359756
OP359777
OP359791
OP359798
OP359803
OP359813
OP359815
OP359826
OP359844
OP359855
OP359861
OP359869
OP359878
OP359892
OP359901
OP359908
OP359914
OP359926
OP359955
OP360023
OP360028
OP360030
OP360031
OP360037
OP360046
OP360050
OP360054
OP360058
OP360063
OP360074
OP360075
OP360086
OP360087
OP360090
OP360101
OP360103
OP360110
OP360114
OP360163
OP360165
OP360168
OP360172
OP360178
OP360185
OP360205
OP360206
OP360207
OP360209
OP360215
OP360222
OP360230
OP360239
OP360241
OP360258
OP360268
OP360281
OP360300
OP360317
OP360323
OP360380
OP360381
OP360400
OP360402
OP360408
OP360425
OP360446
OP360452
OP360460
OP360473
OP360500
OP360501
OP360516
OP360525
OP360529
OP360532
OP360535
OP360544
OP360577
OP360580
OP360602
OP360603
OP360613
OP360616
OP360619
OP360623
OP360640
OP360649
OP360665
OP360668
OP360671
OP360674
OP360675
OP360684
OP360692
OP360697
OP360702
OP360703
OP360708
OP360730
OP360741
OP360758
OP360772
OP360780
OP360813
OP360830
OP360836
OP360848
OP360861
OP360876
OP360882
OP418539
OP418547
OP418559
OP418570
OP418578
OP418589
OP418593
OP418616
OP418619
OP418631
OP418632
OP418635
OP418651
OP418659
OP418699
OP418701
OP418703
OP418717
OP418724
OP418737
OP418751
OP418753
OP418758
OP418780
OP418823
OP418837
OP418848
OP418849
OP418853
OP418864
OP418867
OP418871
OP418877
OP418888
OP418943
OP418947
OP418953
OP418973
OP418976
OP418977
OP418983
OP418989
OP418992
OP418995
OP419008
OP419009
OP419024
OP419034
OP419036
OP419039
OP419048
OP419054
OP419061
OP419067
OP419081
OP419100
OP419101
OP419107
OP419114
OP419120
OP419129
OP419139
OP419147
OP419148
OP419153
OP419154
OP419158
OP419159
OP419167
OP419171
OP419178
OP419183
OP419193
OP419244
OP419274
OP419276
OP419277
OP419292
OP419299
OP419304
OP419309
OP419311
OP419332
OP419338
OP419347
OP419348
OP419355
OP419356
OP419371
OP419380
OP419390
OP419391
OP419396
OP419404
OP419412
OP419422
OP419433
OP419452
OP419457
OP434812
OP434822
OP434865
OP434870
OP434881
OP434882
OP434884
OP434887
OP434889
OP434890
OP434891
OP434893
OP434935
OP434938
OP434950
OP434952
OP434954
OP434955
OP434961
OP434967
OP434975
OP434991
OP434995
OP434996
OP435013
OP435021
OP435024
OP435036
OP435041
OP435064
OP435070
OP435071
OP435075
OP435091
OP435104
OP435110
OP435113
OP435116
OP435117
OP436276
OP436289
OP436290
OP436298
OP436299
OP436310
OP436316
OP436327
OP436330
OP436332
OP436338
OP436342
OP436360
OP436374
OP436375
OP436392
OP436397
OP436401
OP436403
OP436411
OP436426
OP436430
OP436458
OP436460
OP436463
OP436481
OP436486
OP436488
OP436490
OP436509
OP436510
OP436511
OP436530
OP436532
OP436533
OP436536
OP436546
OP436552
OP436562
OP436585
OP436597
OP436603
OP436604
OP436608
OP436611
OP436612
OP436616
OP436624
OP436639
OP436664
OP436684
OP436687
OP436703
OP436709
OP436713
OP436738
OP436751
OP436759
OP436779
OP436796
OP436869
OP436879
OP436884
OP436889
OP436898
OP436906
OP436931
OP436937
OP436938
OP436939
OP436962
OP436963
OP436987
OP436997
OP437010
OP437028
OP437034
OP439748
OP439758
OP439766
OP439774
OP439776
OP439777
OP439785
OP439813
OP439818
OP439821
OP439848
OP439859
OP439864
OP439867
OP439873
OP439893
OP439902
OP439903
OP439919
OP439928
OP439930
OP439939
OP439944
OP439960
OP439982
OP439984
OP439987
OP439990
OP440014
OP440023
OP440026
OP440046
OP440047
OP440072
OP440080
OP440092
OP440096
OP440100
OP440105
OP440107
OP440120
OP440128
OP440135
OP440144
OP440160
OP440161
OP440166
OP440187
OP440189
OP440197
OP440199
OP440204
OP440216
OP440221
OP440225
OP440228
OP440246
OP440249
OP440256
OP440268
OP440278
OP440293
OP440305
OP440313
OP440325
OP440327
OP440336
OP440349
OP440363
OP440376
OP440384
OP440388
OP440403
OP440662
OP440665
OP440668
OP440698
OP440706
OP440707
OP440708
OP440747
OP440751
OP440756
OP440767
OP440790
OP440792
OP440805
OP440807
OP440810
OP440817
OP440824
OP440836
OP440853
OP440866
OP440874
OP440888
OP440899
OP440903
OP440904
OP440911
OP440933
OP440934
OP440963
OP440970
OP440972
OP440999
OP441011
OP441021
OP441031
OP441032
OP441043
OP441044
OP454496
OP454503
OP454515
OP454518
OP454526
OP454532
OP454553
OP454593
OP454602
OP454603
OP454608
OP454630
OP454656
OP454662
OP454663
OP454674
OP454679
OP454682
OP454690
OP454698
OP454703
OP454711
OP454719
OP454722
OP454724
OP454727
OP454749
OP454777
OP454815
OP454820
OP454835
OP454838
OP454842
OP454846
OP454855
OP465245
OP465252
OP465286
OP465302
OP465332
OP465345
OP465351
OP465367
OP465376
OP465378
OP465400
OP465412
OP465417
OP465425
OP465426
OP465430
OP465437
OP465441
OP465454
OP465457
OP465466
OP465467
OP465470
OP465478
OP465488
OP465495
OP465504
OP465531
OP465534
OP465544
OP465553
OP465559
OP465568
OP465569
OP465576
OP465581
OP465601
OP465620
OP465626
OP465642
OP465648
OP465653
OP465682
OP465683
OP465695
OP465697
OP465704
OP465709
OP465716
OP465738
OP465742
OP465758
OP465768
OP465773
OP465775
OP465794
OP465799
OP465800
OP465803
OP465809
OP465813
OP465823
OP465824
OP465837
OP465862
OP465867
OP465878
OP465891
OP465897
OP465908
OP465929
OP465937
OP465947
OP465967
OP465979
OP465982
OP550576
OP550581
OP550582
OP550587
OP550594
OP550600
OP550602
OP550603
OP550619
OP550631
OP550634
OP550636
OP550643
OP550648
OP550658
OP550672
OP550697
OP550709
OP550713
OP550719
OP550726
OP550747
OP550755
OP550757
OP550767
OP550771
OP550775
OP550783
OP550807
OP550846
OP550869
OP550897
OP550904
OP550905
OP550919
OP550920
OP550927
OP550934
OP550936
OP550941
OP550958
OP550990
OP550993
OP551016
OP551023
OP551024
OP551046
OP551053
OP551057
OP551058
OP551077
OP551078
OP551084
OP551085
OP551088
OP551089
OP551090
OP551095
OP551103
OP551119
OP551123
OP551130
OP551142
OP551148
OP551172
OP551176
OP551204
OP551224
OP551231
OP551240
OP556680
OP556687
OP556690
OP556711
OP556736
OP556750
OP556756
OP556767
OP556774
OP556782
OP556792
OP556794
OP556818
OP556834
OP556840
OP556841
OP556842
OP556848
OP556853
OP556854
OP556862
OP556872
OP556879
OP556880
OP556898
OP556914
OP556915
OP556917
OP556923
OP556931
OP556938
OP556940
OP556946
OP556959
OP556970
OP556981
OP556997
OP557005
OP557007
OP557009
OP557010
OP557014
OP557018
OP557024
OP557040
OP557047
OP557053
OP557054
OP557057
OP557064
OP557090
OP557091
OP557092
OP557097
OP557101
OP591397
OP591400
OP591407
OP591411
OP591425
OP591434
OP591453
OP591463
OP591479
OP591493
OP591509
OP591525
OP591531
OP591550
OP591563
OP591575
OP591587
OP591593
OP591596
OP591615
OP591623
OP591625
OP591629
OP591636
OP591647
OP591649
OP591658
OP591660
OP591679
OP591680
OP591687
OP591697
OP591708
OP591717
OP591726
OP591749
OP591757
OP591772
OP591776
OP591780
OP591803
OP591805
OP591809
OP591810
OP591812
OP591821
OP591828
OP591829
OP591850
OP591853
OP591864
OP591867
OP591872
OP591878
OP591888
OP591889
OP591891
OP591894
OP591895
OP591908
OP591921
OP591923
OP591926
OP591930
OP591934
OP591935
OP591939
OP591943
OP591946
OP591951
OP591960
OP591981
OP591994
OP591998
OP592003
OP592013
OP592022
OP592036
OP592041
OP592054
OP592056
OP592060
OP592072
OP592073
OP592074
OP592079
OP592081
OP592083
OP592084
OP592085
OP592086
OP592090
OP592100
OP592103
OP628711
OP628729
OP628736
OP628741
OP628768
OP628772
OP628781
OP628788
OP628794
OP628820
OP628824
OP628834
OP628837
OP628862
OP628875
OP628876
OP628891
OP628898
OP628902
OP628903
OP628909
OP628914
OP628920
OP628932
OP628958
OP628962
OP628966
OP628968
OP628994
OP629004
OP629006
OP629008
OP651449
OP651458
OP651477
OP651500
OP651506
OP651520
OP651525
OP651562
OP651566
OP651583
OP651599
OP651628
OP651630
OP651659
OP803915
OP803932
OP803933
OP803939
OP803960
OP803965
OP803967
OP803990
OP803993
OP803994
OP804003
OP804019
OP804031
OP804093
OP855712
OP855719
OP855720
OP855721
OP855728
OP855730
OP855732
OP855738
OP855741
OP855757
OP855759
OP855766
OP855781
OP855782
OP855785
OP855788
OP855790
OP855802
OP855806
OP855817
OP855819
OP855822
OP855824
OP855826
OP855852
OP855854
OP855866
OP855885
OP855886
OP855887
OP855898
OP855909
OP855912
OP855937
OP855946
OP855966
OP855973
OP855982
OP855986
OP855997
OP855999
OP856002
OP856009
OP856023
OP856024
OP856027
OP856033
OP856036
OP856061
OP856062
OP856069
OP856074
OP856077
OP856123
OP856127
OP856128
OP856132
OP856137
OP856156
OP856162
OP856181
OP856184
OP856191
OP856223
OP856228
OP856240
OP856244
OP856253
OP856257
OP856262
OP856268
OP856273
OP856291
OP856294
OP856301
OP856326
OP856359
OP856370
OP856417
OP856421
OP856433
OP856445
OP856470
OP871493
OP871500
OP871505
OP871516
OP871517
OP871520
OP871524
OP871529
OP871535
OP871552
OP871554
OP871569
OP871576
OP871578
OP871579
OP871598
OP871602
OP871604
OP871607
OP871622
OP871651
OP871658
OP871663
OP871664
OP871687
OP871713
OP871715
OP871717
OP871721
OP871739
OP871752
OP871777
OP913467
OP913478
OP913483
OP913489
OP913497
OP913504
OP913508
OP913513
OP913530
OP913546
OP913555
OP913583
OP913609
OP913622
OP913624
OP913640
OP913643
OP913663
OP913675
OP913700
OP913721
OP913741
OP913765
OP913779
OP913780
OP913781
OP913795
OP913799
OP913806
OP913832
OP913861
OP913869
OP913875
OP913878
OP913886
OP913901
OP913929
OP913953
OP913971
OP913977
OP913980
OP914015
OP914017
OP914032
OP914036
OP914045
OP914047
OP914049
OP914051
OP914056
OP914065
OP914083
OP914098
OP914110
OP914117
OP914146
OP914153
OP914164
OP914187
OP914199
OP914200
OP914217
OP914219
OP914238
OP914266
OP914272
OP914305
OP914307
OP914320
OP914334
OP914429
OP914439
OP914467
OP914477
OP914481
OP914482
OP914487
OP914494
OP914520
OP914563
OP914570
OP914572
OP914575
OP914588
OP914638
OP919789
OP919803
OP919805
OP919820
OP919828
OP919833
OP919834
OP919837
OP919849
OP919865
OP919870
OP919871
OP919873
OP919878
OP919879
OP919888
OP919912
OP919967
OP919976
OP919978
OP919979
OP919983
OP920006
OP920009
OP920020
OP920022
OP920023
OP920025
OP920039
OP920042
OP920043
OP920045
OP920058
OP920063
OP920064
OP920065
OP920091
OP920096
OP920105
OP920117
OP920119
OP920121
OP920138
OP920144
OP920152
OP920155
OP920158
OP920177
OP920178
OP920186
OP920208
OP920220
OP920231
OP920239
OP920243
OP920245
OP920248
OP920251
OP920255
OP920256
OP920266
OP920288
OP920294
OP920297
OP920298
OP920300
OP920304
OP920308
OP920335
OP920351
OP920352
OP920353
OP924607
OP924609
OP924645
OP924663
OP924664
OP924671
OP924723
OP924743
OP924745
OP924758
OP924761
OP924765
OP924777
OP924779
OP924795
OP924830
OP924831
OP924859
OP924866
OP924887
OP924907
OP924935
OP924940
OP924943
OP924951
OP924958
OP924960
OP924970
OP924978
OP924981
OP924987
OP934246
OP934248
OP934260
OP934262
OP934276
OP934305
OP934349
OP934359
OP934373
OP934381
OP934393
OP934410
OP934419
OP934421
OP934447
OP934460
OP934478
OP934488
OP934498
OP934544
OP934561
OP934563
OP934566
OP934601
OP934610
OP934611
OP934612
OP934618
OP934625
OP934651
OP934657
OP934663
OP934683
OP934686
OP934695
OP934696
OP934719
OP934737
OP934756
OP934775
OP934809
OP934823
OP934866
OP934871
OP934898
OP934907
OP934910
OP934912
OP934924
OP934927
OP934929
OP934931
OP934932
OP934948
OP934958
OP936149
OP936150
OP936152
OP936162
OP936172
OP936180
OP936204
OP936208
OP936213
OP936236
OP936254
OP936258
OP936271
OP936273
OP936277
OP936285
OP936292
OP936293
OP936297
OP936305
OP936309
OP936318
OP936320
OP936346
OP936349
OP936350
OP936353
OP936358
OP936361
OP936366
OP936370
OP936399
OP936427
OP936428
OP936445
OP936448
OP936463
OP936475
OP936508
OP936533
OP936549
OP936551
OP936556
OP936562
OP936565
OP936570
OP936595
OP936599
OP936602
OP936604
OP936615
OP936629
OP936650
OP936656
OP936673
OP936677
OP936703
OP936730
OP936745
OP936754
OP936759
OP936761
OP936775
OP936781
OP936788
OP936797
OP936811
OP936818
OP936821
OP936829
OP936845
OP936859
OP936881
OP936891
OP936893
OP936941
OP936950
OP936958
OP974693
OP974705
OP974713
OP974714
OP974715
OP974734
OP974737
OP974755
OP974762
OP974773
OP974776
OP974777
OP974784
OP974792
OP974796
OP974803
OP974807
OP974846
OP974848
OP974863
OP974866
OP974867
OP974873
OP974881
OP974889
OP974900
OP974916
OP974923
OP974926
OP974944
OP974956
OP974960
OP974965
OP974979
OP974985
OP974992
OP974993
OP975043
OP975057
OP975061
OP975064
OP975075
OP975100
OP975104
OP975113
OP975118
OP975136
OP975140
OP975142
OP975149
OP975150
OP975152
OP975156
OP975159
OP975161
OP975175
OP975176
OP975177
OP975182
OP975189
OP975201
OP975238
OP975241
OP975246
OP975259
OP975268
OP975271
OP975285
OP975297
OP975300
OP975303
OP975304
OP975318
OP975330
OP975341
OP975348
OP975372
OP975373
OP975375
OP983306
OP983313
OP983317
OP983323
OP983326
OP983350
OP983393
OP983401
OP983412
OP983424
OP983455
OP983464
OP983483
OP983485
OP983491
OP983499
OP983504
OP983535
OP983548
OP983561
OP983582
OP983593
OP983597
OP983623
OP983634
OP983638
OP983639
OP983643
OP983648
OP983655
OP983675
OP983684
OP983689
OP983693
OP983721
OP983732
OP983741
OP998412
OP998415
OP998417
OP998418
OP998460
OP998465
OP998514
OP998524
OP998529
OP998531
OP998533
OP998539
OP998554
OP998557
OP998565
OP998567
OP998626
OP998633
OP998653
OP998659
OP998671
OP998676
OP998682
OP998687
OP998699
OP998704
OP998706
OP998716
OP998718
OP998735
OP998741
OP998748
OP998752
OP998768
OP998769
OP998772
OP998776
OP998784
OP998807
OP998810
OQ000273
OQ000287
OQ000288
OQ000296
OQ000297
OQ000321
OQ000324
OQ000330
OQ000346
OQ000363
OQ000366
OQ000368
OQ000404
OQ000411
OQ000413
OQ000418
OQ000421
OQ000426
OQ000433
OQ000435
OQ000443
OQ000444
OQ000449
OQ000451
OQ000452
OQ000466
OQ000469
OQ000477
OQ000485
OQ000498
OQ000503
OQ000513
OQ000515
OQ000521
OQ000529
OQ000532
OQ000545
OQ000548
OQ000564
OQ000574
OQ000581
OQ000584
OQ000595
OQ000598
OQ000617
OQ000621
OQ000647
OQ000648
OQ000653
OQ000658
OQ000668
OQ000672
OQ000673
OQ000675
OQ000680
OQ000689
OQ000700
OQ000702
OQ000710
OQ000712
OQ000718
OQ000724
OQ000725
OQ000734
OQ000736
OQ000738
OQ000744
OQ000747
OQ000754
OQ000755
OQ000767
OQ000771
OQ000794
OQ000797
OQ000798
OQ000802
OQ000815
OQ000824
OQ093678
OQ093688
OQ093692
OQ093700
OQ093723
OQ093740
OQ093747
OQ093768
OQ093797
OQ093800
OQ093810
OQ093831
OQ093878
OQ093884
OQ093888
OQ093889
OQ093900
OQ093916
OQ093939
OQ093961
OQ093965
OQ094009
OQ094014
OQ094021
OQ094025
OQ094038
OQ094045
OQ094054
OQ094055
OQ094056
OQ094063
OQ094089
OQ094092
OQ094094
OQ094114
OQ094122
OQ094137
OQ094138
OQ094173
OQ094179
OQ094186
OQ094202
OQ094213
OQ094214
OQ094216
OQ094229
OQ094296
OQ094302
OQ094345
OQ094350
OQ094352
OQ094395
OQ094405
OQ094408
OQ094412
OQ094436
OQ094438
OQ094439
OQ094441
OQ094448
OQ094452
OQ094518
OQ094522
OQ094544
OQ094550
OQ094579
OQ094589
OQ094596
OQ094601
OQ094628
OQ094631
OQ094633
OQ094665
OQ094667
OQ094680
OQ094688
OQ094702
OQ094704
OQ094718
OQ094741
OQ094746
OQ094760
OQ094762
OQ094765
OQ094772
OQ094782
OQ094795
OQ094797
OQ094809
OQ094818
OQ094824
OQ145704
OQ145725
OQ145758
OQ145773
OQ145780
OQ145784
OQ145795
OQ145830
OQ145838
OQ145847
OQ145862
OQ145863
OQ145867
OQ145869
OQ145872
OQ145880
OQ145902
OQ145930
OQ145956
OQ145966
OQ145975
OQ146018
OQ146022
OQ146032
OQ146033
OQ146041
OQ146050
OQ146053
OQ146056
OQ146078
OQ146081
OQ146082
OQ146088
OQ146095
OQ146114
OQ146123
OQ146165
OQ146187
OQ146188
OQ146226
OQ146228
OQ146241
OQ146262
OQ146263
OQ146270
OQ146274
OQ146295
OQ146306
OQ146316
OQ146320
OQ146337
OQ146340
OQ146341
OQ146345
OQ146356
OQ146391
OQ146394
OQ146413
OQ146427
OQ146431
OQ146433
OQ146443
OQ146495
OQ146496
OQ146532
OQ146553
OQ146555
OQ146560
OQ146570
OQ146622
OQ146623
OQ146625
OQ146663
OQ146680
OQ146683
OQ146699
OQ146721
OQ146730
OQ146733
OQ146737
OQ215809
OQ215852
OQ215860
OQ215886
OQ215890
OQ215891
OQ215904
OQ215910
OQ215911
OQ215917
OQ215926
OQ215928
OQ215940
OQ215962
OQ215968
OQ215993
OQ216011
OQ216012
OQ216021
OQ216080
OQ216089
OQ216143
OQ216155
OQ216156
OQ216201
OQ216207
OQ216220
OQ216224
OQ216287
OQ229836
OQ229844
OQ229851
OQ229853
OQ229855
OQ229872
OQ229887
OQ229889
OQ229896
OQ229916
OQ229930
OQ229941
OQ229966
OQ229970
OQ229974
OQ229984
OQ230011
OQ230033
OQ230045
OQ230064
OQ230070
OQ230074
OQ230083
OQ230148
OQ230177
OQ230188
OQ230202
OQ230228
OQ268321
OQ268324
OQ268334
OQ268335
OQ268340
OQ268357
OQ268378
OQ268385
OQ268402
OQ268409
OQ268426
OQ268440
OQ268441
OQ268458
OQ268470
OQ268479
OQ268500
OQ268515
OQ268519
OQ268529
OQ268530
OQ268564
OQ268571
OQ268583
OQ268625
OQ268630
OQ268646
OQ268651
OQ268667
OQ268693
OQ268712
OQ268720
OQ268721
OQ268728
OQ268749
OQ268766
OQ268801
OQ268810
OQ268817
OQ268818
OQ268830
OQ268844
OQ268860
OQ268861
OQ268870
OQ268877
OQ268904
OQ268913
OQ268914
OQ268916
OQ268928
OQ268963
OQ268974
OQ268982
OQ269009
OQ269030
OQ269033
OQ269034
OQ269035
OQ269042
OQ269047
OQ269083
OQ269114
OQ269148
OQ269150
OQ269158
OQ269166
OQ269173
OQ269176
OQ269180
OQ269201
OQ269207
OQ269219
OQ269228
OQ269233
OQ269244
OQ269272
OQ269279
OQ269293
OQ269310
OQ269317
OQ269331
OQ269340
OQ269341
OQ269344
OQ336346
OQ336359
OQ336375
OQ336376
OQ336383
OQ336412
OQ336435
OQ336465
OQ336481
OQ336512
OQ336522
OQ336528
OQ336570
OQ336590
OQ336599
OQ336650
OQ336685
OQ336691
OQ336694
OQ336700
OQ336707
OQ336715
OQ336721
OQ336726
OQ336728
OQ336730
OQ336731
OQ336744
OQ336750
OQ336759
OQ336766
OQ336783
OQ336788
OQ336793
OQ336800
OQ336807
OQ336822
OQ336833
OQ336840
OQ336843
OQ336851
OQ336852
OQ336865
OQ336871
OQ336874
OQ336905
OQ336920
OQ336925
OQ336956
OQ336969
OQ336978
OQ336985
OQ336998
OQ337001
OQ337005
OQ343787
OQ343805
OQ343840
OQ343873
OQ343908
OQ343957
OQ344013
OQ344021
OQ344047
OQ344068
OQ344076
OQ344087
OQ344126
OQ344128
OQ344132
OQ344148
OQ344157
OQ344162
OQ371720
OQ371736
OQ371738
OQ371746
OQ371762
OQ371772
OQ371783
OQ371827
OQ371837
OQ371846
OQ371903
OQ371918
OQ371924
OQ371953
OQ371977
OQ371978
OQ407894
OQ407909
OQ407917
OQ407922
OQ407931
OQ407944
OQ407945
OQ407964
OQ407968
OQ407990
OQ407993
OQ407996
OQ407998
OQ408003
OQ408023
OQ408040
OQ408056
OQ408064
OQ408073
OQ408096
OQ444170
OQ444173
OQ444174
OQ444183
OQ444197
OQ444198
OQ444228
OQ444256
OQ444265
OQ444267
OQ444286
OQ444311
OQ444317
OQ444326
OQ444329
OQ508189
OQ508248
OQ508256
OQ508279
OQ508283
OQ508306
OQ508324
OQ508346
OQ508379
OQ508381
OQ508391
OQ508401
OQ508405
OQ508438
OQ508446
OQ508534
OQ508549
OQ508562
OQ508571
OQ508605
OQ508650
OQ508701
OQ508706
OQ508716
OQ508727
OQ508730
OQ508733
OQ508740
OQ508764
OQ508784
OQ593403
OQ593433
OQ593464
OQ593466
OQ593481
OQ593483
OQ593523
OQ593547
OQ593569
OQ593597
OQ593631
OQ593645
OQ593682
OQ593686
OQ593720
OQ593732
OQ593746
OQ593778
OQ593781
OQ593809
OQ593816
OQ593840
OQ593939
OQ593946
OQ593952
OQ593953
OQ593963
OQ593998
OQ594000
OQ594017
OQ740348
OQ740389
OQ740445
OQ740464
OQ740481
OQ740520
OQ746935
OQ746938
OQ746962
OQ746966
OQ747022
OQ802875
OQ802942
OQ802945
OQ802971
OQ802972
OQ802976
OQ802983
OQ803000
OQ803001
OQ803020
OQ803051
OQ803061
OQ803093
OQ803124
OQ803128
OQ803135
OQ803136
OQ803137
OQ803145
OQ803149
OQ803150
OQ803166
OQ803195
OQ848247
OQ848336
OQ850374
OQ850381
OQ850397
OQ850428
OQ850488
OQ850511
OQ850513
OQ850520
OQ850533
OQ850547
OQ850558
OQ850567
OQ850571
OQ850580
OQ850591
OQ850593
OQ850597
OQ850629
OQ850630
OQ850661
OQ850664
OQ850679
OQ850705
OQ850721
OQ850738
OQ892611
OQ892634
OQ892639
OQ892655
OQ892659
OQ892664
OQ892690
OQ892706
OQ892748
OQ892778
OQ892781
OR000226
OR000232
OR000371
OR000394
OR044233
OR044283
OR044299
OR044320
OR044393
OR044398
OR044405
OR044406
OR044408
OR064869
OR064875
OR064877
OR064945
OR064965
OR065004
OR120915
OR120962
OR223555
OR223565
OR349359
OR349370
OR349449
OR349450
OR366380
OR366408
OR520691
OR533253
OR707409
OR707748
OR707762
OR745083
OR745094
OR745233
OR779054
OR779113
OR800443
OR882370
OR882384
OR882462
OR882573
OR982920
OR990281
OR990290
PP466347
PP466385
PP466474
PP466646
PP477507
PP477519
PP477581
PP477624
PP477707
PP498965
PP540944
PP558800
PP599807
PP599826
PQ010659
PQ010659
